# Supplementary material for: A Post-GWAS Analysis of the Shared Genetic Architecture Between COVID-19 and Coronary Artery Disease
Source: Int J Mol Sci. 2026 May 5;27(9):4132. doi: 10.3390/ijms27094132 (PMC13163323; doi:10.3390/ijms27094132)
Supplement: Supplementary file 1 [file ijms-27-04132-s001.zip]

Archive with 3 entries (2 files):
- Supplimentary Materials/
- Supplimentary Materials/Supplementary Figures.pptx
- Supplimentary Materials/Supplimentary Tables.xlsx
