# Supplementary material for: A Post-GWAS Analysis of the Shared Genetic Architecture Between COVID-19 and Coronary Artery Disease
Source: Int J Mol Sci. 2026 May 5;27(9):4132. doi: 10.3390/ijms27094132 (PMC13163323; doi:10.3390/ijms27094132)
Supplement: Supplementary file 1 [file ijms-27-04132-s001.zip › Supplimentary Materials/Supplimentary Tables.xlsx]

## Sheet: S1
Colocalized loci through Bayesian’s (Coloc) Colocalization
CHR	START	STOP	BF	LEAD	nsnps	PPH0	PPH1	PPH2	PPH3	PPH4	PPH3 + PPH4	Nearest gene(s)	Locus
1	77695983	78192445	rs7515509	rs2133204	1203	1e-06	0.163711	1.02e-07	0.0149839	0.821304	0.836288	AK5, PIGK, ZZZ3, USP33	1p31.1
2	60455264	60955090	rs7565301	rs7570641	1229	6.3e-10	0.0556004	1.01e-08	0.89134	0.0530594	0.9444	BCL11A	2p16.1
3	44934888	46684351	rs17713054	rs79837477	5354	1.22e-211	0.114653	9.38e-211	0.88509	0.000257072	0.885347	SLC6A20, LZTFL1	3p21.31
3	168564631	169063629	rs9867546	rs13320959	1291	9.1e-05	0.00219418	0.03971	0.957536	0.000469115	0.958005	MECOM	3q26.2
5	131163681	131913059	rs77450473	rs6878654	1776	5.26e-08	0.000108513	0.000484877	0.999382	2.5e-05	0.999407	IRF1, IL5	5q31.1
6	25247120	30246888	rs74294672	rs55733250	19436	8.71e-13	1.7e-08	5.13e-05	0.999914	3.47e-05	0.999949	OR14J1	6p22.1
6	30247603	33246518	rs150984307	rs2442718	23608	9.57e-20	2.86e-13	3.34e-07	1	1.57e-08	1	APOM, MSH5	6p21.33
6	50541667	51041569	rs2206277	rs62407804	1159	0.000977227	0.000701535	0.223175	0.158982	0.616164	0.775146	TFAP2B	6p12.3
7	99355427	99854070	rs2897075	rs2057766	966	9.58e-07	0.00491301	0.000193894	0.994507	0.000385514	0.994892	ZKSCAN1	7q22.1
8	21773384	22270797	rs56408342	rs8192330	1391	6.15e-09	6.26e-08	0.0147778	0.148802	0.83642	0.985222	SFTPC,BMP1, DMTN, FHIP2B	8p21.3
9	135792780	136542354	rs550057	rs507666	2851	7.51e-102	2.4e-21	3.13e-81	1	1.39e-08	1	ABO	9q34.2
10	114483078	114982097	rs7903146	rs146072633	1124	0.000334705	0.0130951	0.0245796	0.961662	0.000328485	0.961991	TCF7L2	10q25.2
12	111044006	113793206	rs76464604	rs61942273	5238	1.4e-45	1.14e-35	1.23e-10	1	1.2e-12	1	CCDC63, MYL2	12q24.11
13	26788151	27288005	rs9507720	rs9507720	1464	0.00158067	0.0104433	0.120788	0.797897	0.0692905	0.867188	NOVEL LOCUS	13q12.13
13	113265978	113765235	rs12585036	rs481030	1867	1.72e-17	0.00216113	7.93e-15	0.997835	4e-06	0.997839	ATP11A, ATP11A-ASI	13q34
14	75178693	75677835	rs175036	rs2005864	1085	1.31e-10	5.86e-10	0.182771	0.816015	0.00121472	0.817229	NOVEL LOCUS	14q24.3
14	103607353	104106346	rs12880077	rs12891360	1582	0.000608733	0.0018192	0.237401	0.709372	0.0507989	0.760171	TRMT61A	14q32.33
16	74984725	75734234	rs12444589	rs3851733	2485	1.44e-24	4.89e-24	0.219146	0.745209	0.0356455	0.780854	CFDP1	16q23.1
17	44611778	45285474	rs1378358	rs758391	1154	6.67e-14	2.89e-06	2.31e-08	0.999997	4.46e-08	0.999997	MAPT	17q21.31
17	46595113	48094611	rs3848456	rs8076012	3622	1.28e-25	2.67e-11	4.8e-15	1	1.27e-13	1	COL1A1	17q21.33
18	19748905	20248798	rs16967171	rs4800403	1130	1.96e-10	3.02e-09	0.00241027	0.0350596	0.96253	0.99759	CTAGE1, GATA6	18q11.2
19	10142671	11642502	rs55997232	rs35734575	4260	5.48e-57	6.32e-38	8.67e-20	1	2.73e-21	1	LDLR	19p13.2
19	45492160	46491825	rs34633566	rs59093775	2859	3.94e-08	5.08e-07	0.0411472	0.528986	0.429867	0.958852	RSPH6A, APOE	19q13.32
21	34999962	35747094	rs28451064	rs9978407	1734	6.77e-54	9.04e-40	7.49e-15	1	1.18e-16	1	IFNAR2	21q22.11

## Sheet: S2
Pleotropic loci with signal casual varaiant through HyPrColoc
Chr	Start	Stop	Lead SNP	Candidate SNP	Posterior Prob.	Regional Probability	Posterior exp. Prob.	Dropped trait
1	77695983	78192445	rs2133204	rs7515509	0.8556	0.8638	1	NA
8	21773384	22270797	rs8192330	rs56408342	0.9023	0.9852	0.7527	NA
18	19748905	20248798	rs4800403	rs16967171	0.9741	0.9975	0.472	NA

## Sheet: S3
Consensus loci with overlapping signals through colocalization
SNPs	Coordinates	betaCAD	betaCOVID-19	SECAD	SECOVID-19	p-valueCAD	p-valueCOVID-19	PP(H3+H4)Coloc	PP(H4)HyPrColoc
rs2133204	1:77695983-78192445	-0.0184975	-0.040365	0.00441845	0.0083803	2.834e-05	1.4599e-06	0.99	0.86
rs7515509	1-77695983-78192445	0.0208071	0.062296	0.00511049	0.0089243	4.672e-05	2.9407e-12	0.99	0.86
rs8192330	8:21773384-22270797	0.0658555	-0.099952	0.0105843	0.019467	4.91e-10	2.8305e-07	0.75	0.98
rs56408342	8:21773384-22270797	0.0788755	-0.089614	0.0110755	0.019367	1.07e-12	3.7075e-06	0.75	0.98
rs16967171	18:19748905-20248798	0.0390779	0.054608	0.00523073	0.010928	7.97e-14	5.8206e-07	0.78	0.77
rs4800403	18-19748905-20248798	0.0377667	0.054366	0.00520374	0.01029	3.94e-13	1.2673e-07	0.78	0.77

## Sheet: S4
SNP1	SNP2	Chi-square	D'	p-value	Ancestry	Chrom
rs7515509	rs2133204	377.37	0.9729	<0.0001	EUR	Chr1
rs8192327	rs56390102	412.372	0.6485	<0.0001	EUR	Chr8
rs8192330	rs56408342	810.799	0.9844	<0.0001	EUR	Chr8
rs8192330	rs8192327	704.381	0.8422	<0.0001	EUR	Chr8
rs56390102	rs56408342	804.84	1	<0.0001	EUR	Chr8
rs4800403	rs16967171	965.973	0.9884	<0.0001	EUR	Chr18
rs3813126	rs16967171	740.654	0.9756	<0.0001	EUR	Chr18
rs7515509	rs2133204	89.3819	0.9639	<0.0001	SAS	Chr1
rs8192330	rs56390102	172.829	0.9118	<0.0001	SAS	Chr8
rs56408342	rs56390102	207.884	1	<0.0001	SAS	Chr8
rs12958355	rs16967171	454.18	0.9224	<0.0001	SAS	Chr18
rs12958355	rs4800403	451.122	0.9221	<0.0001	SAS	Chr18
rs4800403	rs12958355	454.18	0.9224	<0.0001	SAS	Chr18

## Sheet: S5
Expression profiling of significant genes in RNA-seq data
ID	baseMean	log2FoldChange	lfcSE	stat	pvalue	padj	q-value	Gene Expression
ICA1	128.984	1.04044	0.174746	5.95401	2.62e-09	4.33e-08	q-value < 0.05	UP
TFPI	283.34	1.83564	0.287798	6.37822	1.79e-10	3.68e-09	q-value < 0.05	UP
CD38	2415.75	1.38297	0.172839	8.00149	1.23e-15	6.07e-14	q-value < 0.05	UP
SLC22A16	100.146	1.27207	0.311383	4.08523	4.4e-05	0.00029	q-value < 0.05	UP
SLC4A1	579.837	5.30849	0.729561	7.27628	3.43e-13	1.13e-11	q-value < 0.05	UP
SKAP2	4072.39	1.12029	0.124767	8.97907	2.73e-19	2.48e-17	q-value < 0.05	UP
REXO5	72.8566	1.62454	0.36795	4.41512	1.01e-05	7.79e-05	q-value < 0.05	UP
PRKAR2B	1085.31	2.05663	0.212176	9.69303	3.23e-22	4.52e-20	q-value < 0.05	UP
MPO	3599.83	5.00986	0.333025	15.0435	3.81e-51	9.36e-48	q-value < 0.05	UP
LAMP2	8970.03	1.05665	0.111544	9.47293	2.72e-21	3.25e-19	q-value < 0.05	UP
ITGA2B	22671.2	2.31086	0.282783	8.17187	3.04e-16	1.67e-14	q-value < 0.05	UP
TNFRSF12A	141.706	1.75859	0.409418	4.29535	1.74e-05	0.000127	q-value < 0.05	UP
TBXA2R	211.461	1.64869	0.33301	4.95088	7.39e-07	7.49e-06	q-value < 0.05	UP
SCIN	21.0569	1.60263	0.529852	3.02468	0.00248897	0.00967995	q-value < 0.05	UP
E2F2	287.796	1.38729	0.187994	7.37944	1.59e-13	5.55e-12	q-value < 0.05	UP
NADK	6434.32	1.05969	0.163817	6.46872	9.88e-11	2.12e-09	q-value < 0.05	UP
PGLYRP1	191.029	7.36629	0.51489	14.3065	1.99e-46	3.36e-43	q-value < 0.05	UP
NFIX	18.055	1.82013	0.451133	4.03458	5.47e-05	0.000349	q-value < 0.05	UP
MMP25	69.0413	2.75155	0.316579	8.6915	3.58e-18	2.68e-16	q-value < 0.05	UP
ETV7	228.013	1.79274	0.383982	4.66881	3.03e-06	2.67e-05	q-value < 0.05	UP
CD9	1676.15	1.35138	0.206427	6.54651	5.89e-11	1.32e-09	q-value < 0.05	UP
TSPAN9	124.934	2.05616	0.302827	6.78989	1.12e-11	2.8e-10	q-value < 0.05	UP
ABHD5	1079.64	1.05737	0.13122	8.05802	7.75e-16	3.99e-14	q-value < 0.05	UP
PLAUR	11457.8	1.42676	0.232146	6.14595	7.95e-10	1.46e-08	q-value < 0.05	UP
ANLN	95.5767	2.10783	0.367064	5.74241	9.33e-09	1.39e-07	q-value < 0.05	UP
BRCA1	241.546	1.58322	0.207439	7.63225	2.31e-14	9.27e-13	q-value < 0.05	UP
LTF	7870.8	9.11632	0.548597	16.6175	5.21e-62	1.76e-58	q-value < 0.05	UP
ALOX5	7522.2	1.05214	0.131151	8.02234	1.04e-15	5.19e-14	q-value < 0.05	UP
EHD3	2675.11	1.54052	0.242534	6.35179	2.13e-10	4.34e-09	q-value < 0.05	UP
SLC25A39	5622.7	1.60943	0.193686	8.30947	9.61e-17	5.72e-15	q-value < 0.05	UP
IGF1	5.55003	2.2927	0.753533	3.04261	0.00234539	0.00920372	q-value < 0.05	UP
SLC38A5	1023.89	1.13878	0.157288	7.24011	4.48e-13	1.43e-11	q-value < 0.05	UP
MARCO	626.333	1.26836	0.294488	4.307	1.65e-05	0.000122	q-value < 0.05	UP
SERPINB1	7937.56	1.02861	0.111235	9.24712	2.31e-20	2.43e-18	q-value < 0.05	UP
FHL1	1785.92	1.84523	0.253342	7.28356	3.25e-13	1.08e-11	q-value < 0.05	UP
SLC45A4	171.01	1.92506	0.299903	6.41894	1.37e-10	2.88e-09	q-value < 0.05	UP
RNF10	5354.31	1.1266	0.189535	5.944	2.78e-09	4.58e-08	q-value < 0.05	UP
EHD2	36.3845	1.5348	0.474145	3.23699	0.00120799	0.00521037	q-value < 0.05	UP
DEPDC1	36.3275	3.60578	0.608577	5.92494	3.12e-09	5.08e-08	q-value < 0.05	UP
RRAGD	111.841	1.24573	0.248083	5.02145	5.13e-07	5.39e-06	q-value < 0.05	UP
BMAL2	19.4873	2.42512	0.684276	3.54407	0.000394	0.00198836	q-value < 0.05	UP
ANK1	681.553	1.7044	0.228629	7.4549	8.99e-14	3.27e-12	q-value < 0.05	UP
HMGB3	223.97	1.01382	0.199864	5.07255	3.93e-07	4.24e-06	q-value < 0.05	UP
GAB2	980.118	1.04709	0.162026	6.46246	1.03e-10	2.2e-09	q-value < 0.05	UP
VCL	19583	1.54173	0.162136	9.50887	1.93e-21	2.38e-19	q-value < 0.05	UP
DEPDC1B	108.381	2.13463	0.347959	6.13472	8.53e-10	1.56e-08	q-value < 0.05	UP
DAPK2	166.676	1.39896	0.249463	5.60788	2.05e-08	2.88e-07	q-value < 0.05	UP
VCAN	44075.8	1.17197	0.169216	6.92585	4.33e-12	1.17e-10	q-value < 0.05	UP
RAB27B	1038.04	1.94527	0.195457	9.95243	2.46e-23	4.16e-21	q-value < 0.05	UP
XK	580.799	2.94774	0.328898	8.96246	3.18e-19	2.85e-17	q-value < 0.05	UP
ANO2	25.6142	3.30161	0.808857	4.08182	4.47e-05	0.000293	q-value < 0.05	UP
ARHGAP6	188.119	2.05202	0.28491	7.20233	5.92e-13	1.85e-11	q-value < 0.05	UP
TNFRSF17	371.547	2.21338	0.287808	7.69048	1.47e-14	6.13e-13	q-value < 0.05	UP
LTBP1	2576.81	1.80736	0.257357	7.0228	2.17e-12	6.12e-11	q-value < 0.05	UP
MCUR1	540.334	1.50832	0.254496	5.9267	3.09e-09	5.03e-08	q-value < 0.05	UP
PTGER3	14.9504	2.3341	0.777289	3.00288	0.00267439	0.0102883	q-value < 0.05	UP
RAD51	186.906	1.53004	0.296236	5.16493	2.41e-07	2.74e-06	q-value < 0.05	UP
POLQ	96.7747	1.59813	0.313007	5.10573	3.3e-07	3.62e-06	q-value < 0.05	UP
FSTL4	39.0746	1.4469	0.528088	2.73989	0.00614593	0.0206526	q-value < 0.05	UP
PTPRN	73.9672	1.51041	0.378701	3.98839	6.65e-05	0.000416	q-value < 0.05	UP
ATP9A	581.631	1.59155	0.208756	7.62394	2.46e-14	9.88e-13	q-value < 0.05	UP
MXD1	8972.87	1.80373	0.217022	8.31125	9.47e-17	5.66e-15	q-value < 0.05	UP
SLC2A3	9832.43	1.00178	0.169044	5.92617	3.1e-09	5.05e-08	q-value < 0.05	UP
SPAG4	21.6397	1.0767	0.406982	2.64557	0.00815541	0.0262149	q-value < 0.05	UP
NCKAP1	135.792	1.23855	0.305699	4.05152	5.09e-05	0.000328	q-value < 0.05	UP
GUCY1B1	1256.91	1.62559	0.205113	7.92534	2.28e-15	1.08e-13	q-value < 0.05	UP
DGAT2	632.956	3.08294	0.296711	10.3904	2.74e-25	6.44e-23	q-value < 0.05	UP
VMP1	10056.1	1.04304	0.144315	7.22756	4.92e-13	1.56e-11	q-value < 0.05	UP
ATP2C2	20.017	1.49228	0.402089	3.71133	0.000206	0.00112905	q-value < 0.05	UP
CTSA	13326.3	1.55192	0.145731	10.6492	1.76e-26	5.05e-24	q-value < 0.05	UP
FAR2	721.643	1.29444	0.162226	7.97926	1.47e-15	7.17e-14	q-value < 0.05	UP
MCM10	131.868	2.42826	0.389774	6.22991	4.67e-10	8.9e-09	q-value < 0.05	UP
MYLK	2159.43	1.76217	0.200279	8.7986	1.39e-18	1.11e-16	q-value < 0.05	UP
COL17A1	102.894	4.2874	0.614554	6.97644	3.03e-12	8.3e-11	q-value < 0.05	UP
ZMYND12	44.1829	1.13807	0.350645	3.24566	0.00117179	0.00508184	q-value < 0.05	UP
ASPM	116.56	1.84663	0.29453	6.26974	3.62e-10	7.06e-09	q-value < 0.05	UP
FECH	1424.76	1.32203	0.204084	6.47786	9.3e-11	2.01e-09	q-value < 0.05	UP
PHKA1	2.41256	3.90235	1.24226	3.14133	0.0016818	0.00691087	q-value < 0.05	UP
NAV3	6.73501	4.01064	1.13288	3.54021	0.0004	0.0020116	q-value < 0.05	UP
MAOB	78.02	3.07497	0.810258	3.79506	0.000148	0.000839	q-value < 0.05	UP
SPTB	295.776	2.84639	0.343109	8.29589	1.08e-16	6.36e-15	q-value < 0.05	UP
DAPP1	4076.67	1.02862	0.114412	8.99048	2.46e-19	2.24e-17	q-value < 0.05	UP
NDST1	1597.67	1.11325	0.142495	7.81256	5.6e-15	2.48e-13	q-value < 0.05	UP
ST6GALNAC2	89.7445	1.30425	0.295608	4.41209	1.02e-05	7.89e-05	q-value < 0.05	UP
TRIP13	140.298	2.6363	0.388557	6.78486	1.16e-11	2.89e-10	q-value < 0.05	UP
ACTN1	8155.76	1.63656	0.190578	8.58733	8.9e-18	6.18e-16	q-value < 0.05	UP
PTPN18	4271.45	1.27037	0.125785	10.0996	5.55e-24	1.03e-21	q-value < 0.05	UP
UBE2D1	1808.65	1.13526	0.207585	5.46891	4.53e-08	5.95e-07	q-value < 0.05	UP
RHOBTB1	174.154	2.26527	0.317245	7.14046	9.3e-13	2.78e-11	q-value < 0.05	UP
HMMR	57.8247	2.23074	0.392498	5.68344	1.32e-08	1.92e-07	q-value < 0.05	UP
TRHDE	6.6551	2.99249	1.09491	2.73309	0.00627436	0.0210058	q-value < 0.05	UP
P4HA2	33.9508	1.03893	0.315309	3.29495	0.000984	0.00437879	q-value < 0.05	UP
IRAG1	573.301	1.78936	0.247891	7.21832	5.26e-13	1.66e-11	q-value < 0.05	UP
TMEM38A	83.4869	1.16466	0.25402	4.58492	4.54e-06	3.82e-05	q-value < 0.05	UP
MCM2	584.415	1.1286	0.187341	6.0243	1.7e-09	2.94e-08	q-value < 0.05	UP
PANX2	6.09922	3.3463	0.880528	3.80033	0.000145	0.000824	q-value < 0.05	UP
ALPK1	1002.37	1.43116	0.216812	6.60095	4.09e-11	9.39e-10	q-value < 0.05	UP
CLCN4	218.311	1.6522	0.249383	6.62514	3.47e-11	8.07e-10	q-value < 0.05	UP
DHRS9	390.705	1.63851	0.273629	5.98806	2.12e-09	3.6e-08	q-value < 0.05	UP
PTGS2	4363.56	2.7195	0.336056	8.09241	5.85e-16	3.08e-14	q-value < 0.05	UP
MGLL	1148.77	1.62739	0.19924	8.16797	3.14e-16	1.72e-14	q-value < 0.05	UP
SCARF1	179.807	1.07834	0.339593	3.1754	0.00149628	0.00624834	q-value < 0.05	UP
GTSE1	58.43	1.79007	0.377258	4.74493	2.09e-06	1.9e-05	q-value < 0.05	UP
SPAG5	357.73	1.4338	0.232761	6.15998	7.28e-10	1.34e-08	q-value < 0.05	UP
RAP1GAP	51.183	5.27814	0.889706	5.93246	2.98e-09	4.88e-08	q-value < 0.05	UP
MAP2	39.8761	1.24943	0.500745	2.49513	0.012591	0.0374183	q-value < 0.05	UP
AMPH	88.7276	1.33657	0.337467	3.96058	7.48e-05	0.000461	q-value < 0.05	UP
EDN1	57.0927	2.13726	0.507181	4.21399	2.51e-05	0.000176	q-value < 0.05	UP
SLC1A3	71.9291	1.78203	0.439596	4.0538	5.04e-05	0.000325	q-value < 0.05	UP
LXN	214.125	1.14054	0.191506	5.95566	2.59e-09	4.3e-08	q-value < 0.05	UP
TNS1	708.688	2.0948	0.298744	7.01201	2.35e-12	6.58e-11	q-value < 0.05	UP
CEACAM1	594.052	3.5102	0.336303	10.4376	1.67e-25	4.06e-23	q-value < 0.05	UP
DUSP13B	15.6067	6.41449	0.947228	6.77185	1.27e-11	3.14e-10	q-value < 0.05	UP
NDC80	243.907	1.11063	0.178881	6.20879	5.34e-10	1.01e-08	q-value < 0.05	UP
CXCL2	1162.92	1.77882	0.345626	5.14665	2.65e-07	2.98e-06	q-value < 0.05	UP
STRADB	1553.62	2.23806	0.268472	8.33627	7.67e-17	4.63e-15	q-value < 0.05	UP
ITGB5	391.945	1.6673	0.283241	5.88651	3.94e-09	6.27e-08	q-value < 0.05	UP
HAL	892.617	1.30692	0.241921	5.40227	6.58e-08	8.39e-07	q-value < 0.05	UP
KIF3C	237.192	1.39734	0.245801	5.68485	1.31e-08	1.9e-07	q-value < 0.05	UP
CTTN	4193.31	1.58245	0.204911	7.72258	1.14e-14	4.84e-13	q-value < 0.05	UP
WNT11	26.2053	1.33918	0.4422	3.02845	0.00245815	0.00958496	q-value < 0.05	UP
ORC1	191.052	1.87414	0.335606	5.58435	2.35e-08	3.27e-07	q-value < 0.05	UP
RAD54L	53.6255	1.44383	0.357339	4.04051	5.33e-05	0.000342	q-value < 0.05	UP
EIF2AK1	1986.84	1.23158	0.135619	9.08114	1.07e-19	1.04e-17	q-value < 0.05	UP
SNX10	1511.46	1.21028	0.184471	6.56082	5.35e-11	1.2e-09	q-value < 0.05	UP
HBQ1	9.73571	2.55161	0.417396	6.11316	9.77e-10	1.77e-08	q-value < 0.05	UP
CEACAM6	1002.29	9.6577	0.558543	17.2909	5.51e-67	2.48e-63	q-value < 0.05	UP
ADAMTS2	66.6922	4.14886	1.0365	4.00274	6.26e-05	0.000394	q-value < 0.05	UP
CETP	157.808	2.11626	0.31634	6.68984	2.23e-11	5.3e-10	q-value < 0.05	UP
LPCAT2	1589.82	1.31168	0.161076	8.14324	3.85e-16	2.09e-14	q-value < 0.05	UP
AURKA	159.839	1.46015	0.276516	5.28051	1.29e-07	1.55e-06	q-value < 0.05	UP
CASS4	648.226	1.01828	0.208094	4.89335	9.91e-07	9.77e-06	q-value < 0.05	UP
PIR	10.1766	2.99522	0.795701	3.76426	0.000167	0.000939	q-value < 0.05	UP
GP6	968.758	1.91075	0.237534	8.04409	8.69e-16	4.44e-14	q-value < 0.05	UP
TPX2	355.162	1.86673	0.245386	7.60729	2.8e-14	1.11e-12	q-value < 0.05	UP
FER1L4	31.8862	2.70049	0.79779	3.38497	0.000712	0.00331675	q-value < 0.05	UP
TMEM40	709.899	1.77715	0.213407	8.32749	8.26e-17	4.96e-15	q-value < 0.05	UP
SMOX	2253.03	2.12875	0.218238	9.75424	1.77e-22	2.52e-20	q-value < 0.05	UP
SIGLEC1	1088.99	1.75481	0.340945	5.14692	2.65e-07	2.98e-06	q-value < 0.05	UP
RPH3A	583.684	1.14668	0.270327	4.24184	2.22e-05	0.000157	q-value < 0.05	UP
BIRC5	326.244	2.30979	0.241788	9.55297	1.26e-21	1.61e-19	q-value < 0.05	UP
ICAM1	3502.87	1.13855	0.181872	6.26018	3.85e-10	7.46e-09	q-value < 0.05	UP
KIF4A	92.768	1.97239	0.395284	4.98979	6.04e-07	6.23e-06	q-value < 0.05	UP
IL5RA	80.4886	1.29917	0.400689	3.24235	0.00118549	0.00512888	q-value < 0.05	UP
JPH4	68.2129	1.02958	0.338187	3.04442	0.0023313	0.00915773	q-value < 0.05	UP
CEBPE	28.3411	1.91315	0.373786	5.11831	3.08e-07	3.42e-06	q-value < 0.05	UP
PHGDH	338.283	1.16843	0.203376	5.74521	9.18e-09	1.37e-07	q-value < 0.05	UP
COL9A3	49.1491	1.68575	0.516615	3.26308	0.0011021	0.00482375	q-value < 0.05	UP
CLSPN	149.914	1.45788	0.271518	5.36938	7.9e-08	9.96e-07	q-value < 0.05	UP
TGFB2	28.5013	1.61136	0.481975	3.34325	0.000828	0.00378037	q-value < 0.05	UP
CDC45	166.9	2.45251	0.341422	7.18322	6.81e-13	2.1e-11	q-value < 0.05	UP
VNN3P	799.078	2.13749	0.278068	7.68695	1.51e-14	6.29e-13	q-value < 0.05	UP
CDC6	234.419	2.24006	0.320981	6.97879	2.98e-12	8.17e-11	q-value < 0.05	UP
PTGS1	11213.1	1.87933	0.206777	9.08871	1e-19	9.77e-18	q-value < 0.05	UP
CRAT	1534.3	1.21992	0.150416	8.11032	5.05e-16	2.68e-14	q-value < 0.05	UP
CRISP3	463.397	11.3363	0.628071	18.0494	7.97e-73	5.38e-69	q-value < 0.05	UP
FKBP5	7539.28	1.02343	0.176269	5.80607	6.4e-09	9.79e-08	q-value < 0.05	UP
SRPK1	1099.62	1.07858	0.148936	7.24188	4.43e-13	1.42e-11	q-value < 0.05	UP
ACOT7	473.084	1.34836	0.169848	7.93863	2.04e-15	9.79e-14	q-value < 0.05	UP
SH3GLB1	4162.03	1.02541	0.134767	7.60879	2.77e-14	1.1e-12	q-value < 0.05	UP
SCD	425.43	1.1749	0.215704	5.4468	5.13e-08	6.66e-07	q-value < 0.05	UP
PRTFDC1	106.871	2.02511	0.33518	6.04186	1.52e-09	2.66e-08	q-value < 0.05	UP
HSD3B7	43.0307	1.61267	0.337235	4.78204	1.74e-06	1.61e-05	q-value < 0.05	UP
MARCHF2	1443.32	1.42053	0.225299	6.30509	2.88e-10	5.72e-09	q-value < 0.05	UP
DERL3	108.148	1.67854	0.245188	6.84593	7.6e-12	1.96e-10	q-value < 0.05	UP
GGT5	25.5868	3.31987	0.792925	4.18687	2.83e-05	0.000196	q-value < 0.05	UP
SEC14L3	4.24416	2.74163	0.934754	2.93299	0.00335715	0.0124216	q-value < 0.05	UP
CRYBB1	7.89788	1.50812	0.525356	2.87066	0.00409617	0.0146795	q-value < 0.05	UP
DMC1	13.2473	1.87812	0.713863	2.63092	0.00851537	0.0271621	q-value < 0.05	UP
RSPH14	6.78963	1.97248	0.773331	2.55062	0.010753	0.0328778	q-value < 0.05	UP
RAB36	82.8293	1.14279	0.368945	3.09747	0.00195181	0.00787662	q-value < 0.05	UP
GRAP2	5334.06	1.12905	0.144069	7.83683	4.62e-15	2.09e-13	q-value < 0.05	UP
PVALB	11.0199	1.52896	0.388682	3.9337	8.36e-05	0.000508	q-value < 0.05	UP
NCF4	3338.86	1.4817	0.171263	8.6516	5.08e-18	3.69e-16	q-value < 0.05	UP
CSF2RB	6098.34	1.94902	0.204576	9.52713	1.62e-21	2.02e-19	q-value < 0.05	UP
CHADL	19.5359	1.22155	0.490532	2.49026	0.0127649	0.0378518	q-value < 0.05	UP
ABHD4	1947.19	1.1164	0.136804	8.16063	3.33e-16	1.82e-14	q-value < 0.05	UP
CTSG	313.407	7.05731	0.603363	11.6966	1.33e-31	6.28e-29	q-value < 0.05	UP
POLE2	60.2567	1.22461	0.336244	3.64204	0.00027	0.00142995	q-value < 0.05	UP
PYGL	4300.16	1.74336	0.161844	10.7719	4.67e-27	1.42e-24	q-value < 0.05	UP
TRIM9	30.8357	2.00847	0.759428	2.64472	0.00817593	0.0262653	q-value < 0.05	UP
CDKN3	108.37	1.4803	0.224077	6.6062	3.94e-11	9.1e-10	q-value < 0.05	UP
PLEK2	29.9694	2.87132	0.71167	4.03463	5.47e-05	0.000349	q-value < 0.05	UP
SLC8A3	46.2493	1.76187	0.576918	3.05393	0.00225866	0.008923	q-value < 0.05	UP
NFKBIA	23165	1.30699	0.21361	6.1186	9.44e-10	1.71e-08	q-value < 0.05	UP
MMP9	742.267	7.04692	0.451498	15.6079	6.43e-55	1.93e-51	q-value < 0.05	UP
GINS1	66.9484	1.65515	0.371575	4.45442	8.41e-06	6.63e-05	q-value < 0.05	UP
MYBL2	217.404	2.02766	0.264469	7.66692	1.76e-14	7.25e-13	q-value < 0.05	UP
TUBB1	24505.4	1.81655	0.186681	9.73079	2.23e-22	3.14e-20	q-value < 0.05	UP
SLCO4A1	79.1043	1.57178	0.336975	4.66438	3.1e-06	2.71e-05	q-value < 0.05	UP
NTSR1	47.1813	2.06011	0.452962	4.54809	5.41e-06	4.47e-05	q-value < 0.05	UP
RNF24	2289.47	1.96023	0.193985	10.105	5.25e-24	9.78e-22	q-value < 0.05	UP
SIRPB1	4036.68	1.12964	0.162337	6.95861	3.44e-12	9.37e-11	q-value < 0.05	UP
MYL9	1295.64	2.71708	0.285489	9.5173	1.78e-21	2.2e-19	q-value < 0.05	UP
JAG1	137.667	1.05007	0.25823	4.06641	4.77e-05	0.00031	q-value < 0.05	UP
E2F1	79.3852	1.54754	0.36842	4.20049	2.66e-05	0.000185	q-value < 0.05	UP
BPI	1431.6	4.99458	0.404932	12.3344	5.91e-35	3.99e-32	q-value < 0.05	UP
MAP1LC3A	70.9065	1.61843	0.245337	6.59678	4.2e-11	9.64e-10	q-value < 0.05	UP
PGRMC1	4743.37	1.86251	0.154508	12.0545	1.84e-33	1.1e-30	q-value < 0.05	UP
TLR8	1919.57	1.14715	0.205796	5.57421	2.49e-08	3.44e-07	q-value < 0.05	UP
BMX	79.4394	8.60111	0.818093	10.5136	7.48e-26	1.92e-23	q-value < 0.05	UP
GATA1	371.683	2.21217	0.27515	8.03987	8.99e-16	4.58e-14	q-value < 0.05	UP
PCYT1B	304.925	2.43025	0.375626	6.46986	9.81e-11	2.11e-09	q-value < 0.05	UP
SYTL4	151.955	1.9297	0.343187	5.62287	1.88e-08	2.66e-07	q-value < 0.05	UP
HTR2A	19.265	2.17217	0.498067	4.3612	1.29e-05	9.74e-05	q-value < 0.05	UP
KLF5	48.7674	1.30871	0.371791	3.52003	0.000432	0.00214868	q-value < 0.05	UP
TSC22D1	6546.97	1.8859	0.178884	10.5426	5.49e-26	1.44e-23	q-value < 0.05	UP
OLFM4	770.335	9.04683	0.662263	13.6605	1.75e-42	2.25e-39	q-value < 0.05	UP
NECAB2	47.8549	3.6599	0.535089	6.83979	7.93e-12	2.03e-10	q-value < 0.05	UP
SEC14L5	379.753	1.60742	0.321625	4.99781	5.8e-07	6.01e-06	q-value < 0.05	UP
CRISPLD2	1913.18	1.77189	0.199097	8.89963	5.6e-19	4.73e-17	q-value < 0.05	UP
CRYM	118.981	1.98087	0.498147	3.97647	6.99e-05	0.000435	q-value < 0.05	UP
PRSS33	13.6897	3.55805	1.04202	3.41457	0.000639	0.00301967	q-value < 0.05	UP
AQP9	4365.58	3.32981	0.241613	13.7816	3.29e-43	4.45e-40	q-value < 0.05	UP
RAB11A	3381.24	1.13751	0.127197	8.94286	3.79e-19	3.37e-17	q-value < 0.05	UP
FAH	559.509	1.20187	0.170531	7.04779	1.82e-12	5.17e-11	q-value < 0.05	UP
OIP5	18.3317	1.59822	0.269308	5.93453	2.95e-09	4.82e-08	q-value < 0.05	UP
CA2	2607.99	1.76469	0.197959	8.91446	4.9e-19	4.22e-17	q-value < 0.05	UP
LAPTM4B	140.922	1.9863	0.382109	5.19825	2.01e-07	2.32e-06	q-value < 0.05	UP
MCM4	1189.68	1.41153	0.164608	8.57506	9.9e-18	6.83e-16	q-value < 0.05	UP
BNIP3L	7499.48	1.05746	0.120639	8.76547	1.86e-18	1.47e-16	q-value < 0.05	UP
KLC3	4.84204	3.7975	1.15858	3.27772	0.00104648	0.00461694	q-value < 0.05	UP
LYL1	29.9868	1.55713	0.530223	2.93674	0.00331677	0.0122974	q-value < 0.05	UP
RETN	92.0116	2.40215	0.346798	6.92667	4.31e-12	1.16e-10	q-value < 0.05	UP
ASF1B	580.484	1.29145	0.156573	8.24826	1.61e-16	9.22e-15	q-value < 0.05	UP
CLC	100.304	3.29526	0.540749	6.09389	1.1e-09	1.98e-08	q-value < 0.05	UP
CEACAM4	828.498	1.5027	0.196761	7.63718	2.22e-14	8.97e-13	q-value < 0.05	UP
SIGLEC8	20.7206	8.99342	1.21294	7.41455	1.22e-13	4.37e-12	q-value < 0.05	UP
CEACAM5	2.18371	3.48412	0.713093	4.88593	1.03e-06	1.01e-05	q-value < 0.05	UP
SIGLEC5	101.94	2.18434	0.248887	8.77643	1.69e-18	1.34e-16	q-value < 0.05	UP
CABP5	163.331	1.31864	0.265342	4.96959	6.71e-07	6.86e-06	q-value < 0.05	UP
HAS1	41.6106	1.71639	0.703494	2.43981	0.0146949	0.0425247	q-value < 0.05	UP
PLPPR2	1393.19	1.01428	0.138765	7.30937	2.68e-13	9.06e-12	q-value < 0.05	UP
KLF1	51.0785	2.84196	0.562891	5.04886	4.44e-07	4.75e-06	q-value < 0.05	UP
SCN1B	134.082	1.90108	0.212681	8.93866	3.94e-19	3.47e-17	q-value < 0.05	UP
NAMPT	34242.5	2.17798	0.239763	9.0839	1.05e-19	1.02e-17	q-value < 0.05	UP
CAV2	139.918	2.69408	0.349069	7.71789	1.18e-14	5.01e-13	q-value < 0.05	UP
CAV1	110.368	2.80653	0.367711	7.63243	2.3e-14	9.27e-13	q-value < 0.05	UP
MET	14.9105	2.66915	0.856628	3.11588	0.00183395	0.00745302	q-value < 0.05	UP
HOXA5	41.4845	2.0157	0.45119	4.46751	7.91e-06	6.29e-05	q-value < 0.05	UP
GRB10	69.6397	1.54895	0.337266	4.59266	4.38e-06	3.69e-05	q-value < 0.05	UP
SERPINE1	116.807	1.5636	0.310998	5.02768	4.96e-07	5.23e-06	q-value < 0.05	UP
CNTNAP3	32.253	7.21514	0.856919	8.41986	3.77e-17	2.37e-15	q-value < 0.05	UP
PRUNE2	75.1783	1.34157	0.351385	3.81794	0.000135	0.000772	q-value < 0.05	UP
MEGF9	1617.48	1.12494	0.155043	7.25564	4e-13	1.3e-11	q-value < 0.05	UP
PTGR1	27.8235	1.16672	0.397181	2.93749	0.00330878	0.0122779	q-value < 0.05	UP
DNM1	29.3182	1.23963	0.401722	3.08579	0.00203011	0.0081476	q-value < 0.05	UP
PDLIM1	3130.05	1.50049	0.166693	9.00151	2.23e-19	2.05e-17	q-value < 0.05	UP
DKK1	2.53053	4.8417	1.75901	2.75251	0.00591403	0.0199952	q-value < 0.05	UP
PPIF	2953.71	1.58712	0.182117	8.71483	2.91e-18	2.21e-16	q-value < 0.05	UP
KRT23	246.209	5.17697	0.545024	9.49861	2.13e-21	2.6e-19	q-value < 0.05	UP
RUNDC3A	10.443	2.6095	0.79655	3.276	0.0010529	0.00463877	q-value < 0.05	UP
SEPTIN4	228.434	1.85713	0.255619	7.26524	3.72e-13	1.21e-11	q-value < 0.05	UP
SLC6A4	144.299	1.25373	0.3476	3.60682	0.00031	0.00160992	q-value < 0.05	UP
CPD	1900.42	1.23771	0.18993	6.51667	7.19e-11	1.58e-09	q-value < 0.05	UP
CCL7	46.8917	3.97758	1.03619	3.83864	0.000124	0.000719	q-value < 0.05	UP
ALOX12	1270.71	1.90838	0.215451	8.85759	8.18e-19	6.78e-17	q-value < 0.05	UP
ABCC3	2898.47	1.43445	0.168159	8.53032	1.46e-17	9.78e-16	q-value < 0.05	UP
FAM20A	148.968	2.09497	0.365826	5.72668	1.02e-08	1.52e-07	q-value < 0.05	UP
MMD	2048.79	1.93774	0.253256	7.65128	1.99e-14	8.07e-13	q-value < 0.05	UP
CDR2L	34.4075	1.23026	0.393298	3.12807	0.00175958	0.00718679	q-value < 0.05	UP
CRACD	16.8648	2.53626	0.733371	3.45836	0.000543	0.00262777	q-value < 0.05	UP
PF4V1	170.79	1.83041	0.30716	5.95915	2.54e-09	4.21e-08	q-value < 0.05	UP
AREG	835.173	1.17792	0.278408	4.2309	2.33e-05	0.000164	q-value < 0.05	UP
GAB1	371.074	1.13594	0.187417	6.06104	1.35e-09	2.38e-08	q-value < 0.05	UP
NEIL3	41.9192	1.73671	0.530805	3.27183	0.00106853	0.00469737	q-value < 0.05	UP
BST1	2888.17	1.18807	0.145232	8.18044	2.83e-16	1.57e-14	q-value < 0.05	UP
NCAPG	173.218	2.05724	0.303749	6.77284	1.26e-11	3.12e-10	q-value < 0.05	UP
SIAE	315.048	1.48144	0.236062	6.27565	3.48e-10	6.82e-09	q-value < 0.05	UP
MS4A4A	597.252	1.35701	0.231652	5.85795	4.69e-09	7.36e-08	q-value < 0.05	UP
ST3GAL4	483.16	1.09737	0.248163	4.42198	9.78e-06	7.57e-05	q-value < 0.05	UP
PANX1	452.62	1.06439	0.145936	7.29356	3.02e-13	1.01e-11	q-value < 0.05	UP
POU2AF1	747.238	1.42448	0.206074	6.9125	4.76e-12	1.27e-10	q-value < 0.05	UP
VWF	439.907	1.92559	0.303213	6.35061	2.14e-10	4.37e-09	q-value < 0.05	UP
CORO1C	7237.24	1.04853	0.111415	9.41101	4.91e-21	5.53e-19	q-value < 0.05	UP
LIN7A	415.989	1.99076	0.268351	7.41849	1.18e-13	4.26e-12	q-value < 0.05	UP
ACSS3	9.92567	2.76357	0.828833	3.33428	0.000855	0.00388793	q-value < 0.05	UP
RAD51AP1	104.516	1.4157	0.254292	5.56723	2.59e-08	3.56e-07	q-value < 0.05	UP
MANSC1	275.293	4.28952	0.406273	10.5582	4.65e-26	1.24e-23	q-value < 0.05	UP
GPRC5D	145.767	2.20868	0.424408	5.20414	1.95e-07	2.26e-06	q-value < 0.05	UP
SCNN1A	30.482	1.23802	0.433371	2.85672	0.00428048	0.0152429	q-value < 0.05	UP
OAS3	5452.58	1.18518	0.198503	5.9706	2.36e-09	3.95e-08	q-value < 0.05	UP
ACRBP	1969.57	1.69276	0.162454	10.4199	2.01e-25	4.81e-23	q-value < 0.05	UP
CDCA3	83.8474	1.30841	0.335818	3.89619	9.77e-05	0.000582	q-value < 0.05	UP
MAK	82.6792	1.23404	0.318946	3.86911	0.000109	0.000644	q-value < 0.05	UP
MAN1A1	509.572	1.23152	0.168658	7.30187	2.84e-13	9.54e-12	q-value < 0.05	UP
SLC26A8	108.7	3.94191	0.531193	7.42087	1.16e-13	4.19e-12	q-value < 0.05	UP
RHAG	27.333	7.41174	1.1547	6.41874	1.37e-10	2.88e-09	q-value < 0.05	UP
PHACTR1	3089.17	1.33368	0.223716	5.96149	2.5e-09	4.16e-08	q-value < 0.05	UP
TREML2	966.963	2.09207	0.245073	8.53652	1.38e-17	9.32e-16	q-value < 0.05	UP
WASF1	156.122	1.59868	0.294199	5.43402	5.51e-08	7.12e-07	q-value < 0.05	UP
VNN1	1653.71	1.83897	0.302795	6.07329	1.25e-09	2.22e-08	q-value < 0.05	UP
VNN2	3207.34	1.64349	0.173667	9.46347	2.98e-21	3.53e-19	q-value < 0.05	UP
TTK	99.6229	1.79504	0.400095	4.48652	7.24e-06	5.81e-05	q-value < 0.05	UP
DAP	3165.75	1.30807	0.252656	5.17727	2.25e-07	2.58e-06	q-value < 0.05	UP
KIF20A	89.7185	2.21594	0.50046	4.42781	9.52e-06	7.39e-05	q-value < 0.05	UP
HBEGF	2455.33	1.35133	0.269451	5.01512	5.3e-07	5.55e-06	q-value < 0.05	UP
LOX	31.1598	1.86164	0.543999	3.42214	0.000621	0.00294718	q-value < 0.05	UP
SPARC	18122.9	2.24892	0.226615	9.92397	3.27e-23	5.36e-21	q-value < 0.05	UP
BTNL8	134.111	4.67369	0.688397	6.78923	1.13e-11	2.81e-10	q-value < 0.05	UP
LMNB1	1963.73	2.12503	0.268765	7.90667	2.64e-15	1.24e-13	q-value < 0.05	UP
CPEB4	1179.2	1.0295	0.112303	9.16721	4.85e-20	4.95e-18	q-value < 0.05	UP
HRH2	2336.63	1.2155	0.167905	7.23924	4.51e-13	1.44e-11	q-value < 0.05	UP
BCL6	4803.57	1.36842	0.158767	8.61904	6.75e-18	4.83e-16	q-value < 0.05	UP
HGD	167.339	1.12043	0.23868	4.69427	2.68e-06	2.38e-05	q-value < 0.05	UP
ECT2	237.26	1.10663	0.20231	5.46998	4.5e-08	5.91e-07	q-value < 0.05	UP
MORC1	19.4834	2.03008	0.677124	2.99809	0.00271678	0.0104101	q-value < 0.05	UP
FRMD4B	1117.97	1.13995	0.140368	8.12117	4.62e-16	2.46e-14	q-value < 0.05	UP
ABTB1	5250.58	1.09447	0.142706	7.66939	1.73e-14	7.15e-13	q-value < 0.05	UP
CFAP92	75.8514	1.37337	0.30704	4.47295	7.71e-06	6.15e-05	q-value < 0.05	UP
PLCH1	136.563	1.5763	0.470374	3.35116	0.000805	0.00369344	q-value < 0.05	UP
CCL20	37.3527	1.72525	0.430057	4.01168	6.03e-05	0.000381	q-value < 0.05	UP
OTOF	265.293	2.51	0.529993	4.73592	2.18e-06	1.98e-05	q-value < 0.05	UP
IFIH1	719.841	1.17675	0.319828	3.67933	0.000234	0.00125888	q-value < 0.05	UP
GCA	5988.2	2.21087	0.236936	9.3311	1.05e-20	1.14e-18	q-value < 0.05	UP
GRB14	162.099	2.36592	0.452455	5.22907	1.7e-07	2e-06	q-value < 0.05	UP
LOXL3	795.67	1.32426	0.205317	6.44985	1.12e-10	2.38e-09	q-value < 0.05	UP
FN1	154.021	1.82619	0.333106	5.48232	4.2e-08	5.53e-07	q-value < 0.05	UP
IGFBP2	5.959	3.00957	1.06614	2.82287	0.00475957	0.0166699	q-value < 0.05	UP
OTX1	10.182	4.54196	1.03231	4.39981	1.08e-05	8.3e-05	q-value < 0.05	UP
IL1R2	1671.72	4.57699	0.390034	11.7348	8.45e-32	4.15e-29	q-value < 0.05	UP
IL1R1	131.719	2.87359	0.41384	6.94372	3.82e-12	1.03e-10	q-value < 0.05	UP
FHL2	188.727	1.63348	0.271785	6.01019	1.85e-09	3.18e-08	q-value < 0.05	UP
ODC1	1071.12	1.00553	0.242403	4.14816	3.35e-05	0.000228	q-value < 0.05	UP
QPCT	2885.86	1.91474	0.187368	10.2192	1.63e-24	3.38e-22	q-value < 0.05	UP
SDC1	137.305	5.88409	0.562961	10.452	1.43e-25	3.55e-23	q-value < 0.05	UP
EPAS1	90.5966	1.29377	0.365732	3.53747	0.000404	0.00203033	q-value < 0.05	UP
DHCR24	644.92	1.03013	0.174107	5.91663	3.29e-09	5.3e-08	q-value < 0.05	UP
LEPR	407.198	1.45587	0.20008	7.27647	3.43e-13	1.13e-11	q-value < 0.05	UP
NCF2	16016.1	1.01087	0.141485	7.14473	9.02e-13	2.71e-11	q-value < 0.05	UP
WLS	551.592	1.24658	0.197602	6.30854	2.82e-10	5.61e-09	q-value < 0.05	UP
SIPA1L2	172.838	1.07359	0.238048	4.50999	6.48e-06	5.26e-05	q-value < 0.05	UP
PADI2	2219.91	2.1868	0.223447	9.78668	1.28e-22	1.92e-20	q-value < 0.05	UP
UAP1	920.847	1.30508	0.177783	7.34083	2.12e-13	7.3e-12	q-value < 0.05	UP
CTBS	644.902	1.0904	0.136589	7.9831	1.43e-15	6.96e-14	q-value < 0.05	UP
SSX2IP	865.933	1.03934	0.160825	6.46259	1.03e-10	2.2e-09	q-value < 0.05	UP
GBP1	5099.28	1.18	0.229921	5.13219	2.86e-07	3.2e-06	q-value < 0.05	UP
ECE1	3960.95	1.2025	0.128924	9.32718	1.09e-20	1.17e-18	q-value < 0.05	UP
CDC20	321.502	2.29144	0.2663	8.60473	7.65e-18	5.42e-16	q-value < 0.05	UP
MPL	1123.15	1.97553	0.251311	7.86088	3.81e-15	1.74e-13	q-value < 0.05	UP
F3	60.0177	2.13057	0.483025	4.41089	1.03e-05	7.92e-05	q-value < 0.05	UP
TNFSF4	814.68	1.53997	0.197197	7.80929	5.75e-15	2.54e-13	q-value < 0.05	UP
NEK2	40.8591	1.92885	0.494237	3.90268	9.51e-05	0.000568	q-value < 0.05	UP
CENPF	190.621	1.35238	0.230835	5.85866	4.67e-09	7.34e-08	q-value < 0.05	UP
CTSD	5416.43	1.05594	0.101297	10.4241	1.92e-25	4.64e-23	q-value < 0.05	UP
MMP8	1612	10.5484	0.580327	18.1767	7.9e-74	1.07e-69	q-value < 0.05	UP
KIF14	57.4719	2.18898	0.396867	5.51566	3.47e-08	4.67e-07	q-value < 0.05	UP
SGIP1	4.88803	2.11118	0.765913	2.75643	0.00584368	0.019792	q-value < 0.05	UP
RAB32	470.443	1.36766	0.189944	7.20032	6.01e-13	1.87e-11	q-value < 0.05	UP
ARG1	512.772	2.75239	0.292189	9.41991	4.51e-21	5.12e-19	q-value < 0.05	UP
SPP1	16.2393	3.41531	0.920164	3.71163	0.000206	0.00112791	q-value < 0.05	UP
STBD1	11.5735	1.39823	0.404753	3.45452	0.000551	0.00266069	q-value < 0.05	UP
ELL2	492.947	1.41805	0.224758	6.30921	2.8e-10	5.6e-09	q-value < 0.05	UP
TRPM6	69.0386	4.35588	0.821728	5.30088	1.15e-07	1.41e-06	q-value < 0.05	UP
C1orf198	1170.42	1.79308	0.253277	7.07952	1.45e-12	4.19e-11	q-value < 0.05	UP
CTNNAL1	198.35	1.99112	0.211264	9.4248	4.31e-21	4.95e-19	q-value < 0.05	UP
CSF3R	25355.8	1.81239	0.199351	9.09146	9.77e-20	9.6e-18	q-value < 0.05	UP
BBOF1	79.6668	1.16455	0.259501	4.48766	7.2e-06	5.79e-05	q-value < 0.05	UP
FLVCR2	750.106	1.14705	0.186148	6.16203	7.18e-10	1.33e-08	q-value < 0.05	UP
LGALSL	536.641	1.90324	0.247827	7.67973	1.59e-14	6.64e-13	q-value < 0.05	UP
ELOVL3	40.1822	1.21377	0.409693	2.96265	0.00305008	0.01149	q-value < 0.05	UP
IFIT3	4000.69	2.72802	0.333067	8.19059	2.6e-16	1.45e-14	q-value < 0.05	UP
IFIT2	4951.76	2.40012	0.290086	8.27384	1.3e-16	7.5e-15	q-value < 0.05	UP
DUSP1	56233	1.1384	0.432429	2.63258	0.00847403	0.0270524	q-value < 0.05	UP
MYCT1	139.686	1.80414	0.30091	5.9956	2.03e-09	3.45e-08	q-value < 0.05	UP
CYSTM1	429.898	1.52955	0.205869	7.42972	1.09e-13	3.93e-12	q-value < 0.05	UP
FAM53C	1766.43	1.04001	0.151018	6.88669	5.71e-12	1.5e-10	q-value < 0.05	UP
EGR1	1757.21	1.07657	0.243102	4.42848	9.49e-06	7.38e-05	q-value < 0.05	UP
CLU	19400	2.24615	0.206687	10.8674	1.65e-27	5.37e-25	q-value < 0.05	UP
CHRNA2	111.223	1.88804	0.416947	4.52824	5.95e-06	4.87e-05	q-value < 0.05	UP
NCAPH	208.31	1.30888	0.207013	6.3227	2.57e-10	5.17e-09	q-value < 0.05	UP
MND1	12.0669	1.60447	0.457194	3.50938	0.000449	0.00222425	q-value < 0.05	UP
TRIM6	22.2774	1.83127	0.655001	2.79583	0.00517671	0.0178855	q-value < 0.05	UP
PLBD1	13015.5	1.84148	0.183979	10.0092	1.39e-23	2.42e-21	q-value < 0.05	UP
GJB6	38.8698	3.51147	1.01651	3.45445	0.000551	0.00266093	q-value < 0.05	UP
CCRL2	301.227	1.09351	0.196678	5.55991	2.7e-08	3.7e-07	q-value < 0.05	UP
CPXM2	3.49422	5.39135	2.23416	2.41314	0.0158155	0.0452638	q-value < 0.05	UP
TMIGD3	32.0417	1.96863	0.54133	3.63666	0.000276	0.00145612	q-value < 0.05	UP
FLT3	496.017	1.36525	0.264991	5.15204	2.58e-07	2.91e-06	q-value < 0.05	UP
PTGFR	21.7458	3.78772	1.04548	3.62294	0.000291	0.0015246	q-value < 0.05	UP
INHBA	56.2024	2.48159	0.485457	5.11187	3.19e-07	3.52e-06	q-value < 0.05	UP
FKBP9	127.46	1.10637	0.226512	4.88437	1.04e-06	1.02e-05	q-value < 0.05	UP
NT5C3A	6021.14	1.51529	0.140174	10.81	3.09e-27	9.69e-25	q-value < 0.05	UP
CALD1	298.093	1.60853	0.255221	6.30249	2.93e-10	5.81e-09	q-value < 0.05	UP
PLAU	86.1513	1.76368	0.491014	3.59191	0.000328	0.00169262	q-value < 0.05	UP
SRGN	29145.5	1.36967	0.139871	9.79241	1.21e-22	1.83e-20	q-value < 0.05	UP
ZWINT	479.533	1.54107	0.208616	7.38712	1.5e-13	5.28e-12	q-value < 0.05	UP
CIT	98.6318	1.10801	0.298802	3.70817	0.000209	0.00114091	q-value < 0.05	UP
RNF11	1258.72	1.53183	0.18838	8.13162	4.24e-16	2.28e-14	q-value < 0.05	UP
MMP19	46.7289	1.5566	0.425474	3.65851	0.000254	0.00135195	q-value < 0.05	UP
SPATS2	173.751	1.13668	0.270768	4.198	2.69e-05	0.000187	q-value < 0.05	UP
NFE2	3792.41	1.64098	0.196948	8.33208	7.94e-17	4.79e-15	q-value < 0.05	UP
STIL	134.111	1.80123	0.374853	4.80515	1.55e-06	1.46e-05	q-value < 0.05	UP
HJURP	179.111	2.08529	0.28226	7.38783	1.49e-13	5.26e-12	q-value < 0.05	UP
TNFAIP6	346.629	3.96683	0.330603	11.9988	3.61e-33	2.03e-30	q-value < 0.05	UP
G0S2	13046.6	2.32889	0.352556	6.60572	3.96e-11	9.13e-10	q-value < 0.05	UP
KCNJ2	414.401	2.79494	0.377606	7.40171	1.34e-13	4.79e-12	q-value < 0.05	UP
PLA2G12A	1092.53	1.50936	0.177283	8.51387	1.68e-17	1.11e-15	q-value < 0.05	UP
C4BPA	34.7105	3.65122	1.10024	3.31857	0.000905	0.00407566	q-value < 0.05	UP
CHPF	138.098	1.65629	0.313461	5.28386	1.26e-07	1.53e-06	q-value < 0.05	UP
FAM210B	311.288	1.04456	0.28161	3.70923	0.000208	0.00113705	q-value < 0.05	UP
PI3	52.6408	9.06867	0.596456	15.2043	3.31e-52	8.95e-49	q-value < 0.05	UP
SLPI	53.453	8.07477	0.563756	14.3232	1.57e-46	2.82e-43	q-value < 0.05	UP
WFDC3	2.89751	1.64073	0.562956	2.91448	0.0035628	0.0130585	q-value < 0.05	UP
SDC4	316.444	1.25662	0.194605	6.45728	1.07e-10	2.27e-09	q-value < 0.05	UP
CHST8	11.5417	3.92768	0.881279	4.45679	8.32e-06	6.56e-05	q-value < 0.05	UP
CEACAM8	1306.76	9.63573	0.536481	17.961	3.94e-72	2.13e-68	q-value < 0.05	UP
F13A1	36634.3	1.90222	0.181063	10.5059	8.12e-26	2.05e-23	q-value < 0.05	UP
H2BC11	675.865	1.91277	0.19022	10.0556	8.68e-24	1.6e-21	q-value < 0.05	UP
OR2B6	108.18	3.84503	0.39264	9.79276	1.21e-22	1.83e-20	q-value < 0.05	UP
TREM1	8289.28	1.79722	0.208196	8.63236	6.01e-18	4.33e-16	q-value < 0.05	UP
CPNE5	1385.9	1.11265	0.156986	7.08755	1.37e-12	3.97e-11	q-value < 0.05	UP
NRN1	14.2739	2.16652	0.605309	3.57919	0.000345	0.00176705	q-value < 0.05	UP
CXCL6	17.0797	6.13333	0.670292	9.15023	5.68e-20	5.75e-18	q-value < 0.05	UP
EREG	872.802	1.37571	0.275544	4.99271	5.95e-07	6.15e-06	q-value < 0.05	UP
ABCC4	1239.37	1.63527	0.212199	7.70631	1.3e-14	5.47e-13	q-value < 0.05	UP
MBOAT7	2180	1.72492	0.183588	9.39561	5.69e-21	6.38e-19	q-value < 0.05	UP
CD93	4907.65	1.1032	0.16408	6.72355	1.77e-11	4.29e-10	q-value < 0.05	UP
SIRPD	41.2717	1.49287	0.280399	5.32407	1.01e-07	1.25e-06	q-value < 0.05	UP
MCF2L	66.6181	1.37148	0.303595	4.51748	6.26e-06	5.1e-05	q-value < 0.05	UP
GPR42	5.89516	2.07674	0.551032	3.76882	0.000164	0.000924	q-value < 0.05	UP
FFAR2	1412.45	3.89058	0.311058	12.5076	6.79e-36	5.09e-33	q-value < 0.05	UP
IFI6	1503.32	1.56213	0.236304	6.61068	3.83e-11	8.84e-10	q-value < 0.05	UP
DLGAP5	171.061	2.87442	0.321442	8.94225	3.81e-19	3.38e-17	q-value < 0.05	UP
PLAAT1	54.7942	1.9853	0.325901	6.09175	1.12e-09	2e-08	q-value < 0.05	UP
BEST3	26.6566	2.09861	0.803664	2.61131	0.00901967	0.0284959	q-value < 0.05	UP
TRPV5	4.8997	2.1328	0.881128	2.42054	0.0154975	0.0445562	q-value < 0.05	UP
AUNIP	33.8858	1.42057	0.467674	3.03752	0.00238531	0.00933597	q-value < 0.05	UP
F2RL3	176.315	1.85128	0.328199	5.64074	1.69e-08	2.41e-07	q-value < 0.05	UP
PKMYT1	161.955	2.23174	0.263424	8.47205	2.41e-17	1.54e-15	q-value < 0.05	UP
TUBA4A	9566.97	1.01526	0.111232	9.12738	7.02e-20	7.02e-18	q-value < 0.05	UP
VIL1	588.972	1.76268	0.252539	6.97985	2.95e-12	8.13e-11	q-value < 0.05	UP
GNG11	1578.8	1.69642	0.214867	7.89523	2.9e-15	1.35e-13	q-value < 0.05	UP
STEAP4	1317.57	2.93567	0.295281	9.94195	2.73e-23	4.56e-21	q-value < 0.05	UP
YWHAH	931.538	1.26101	0.182578	6.9067	4.96e-12	1.32e-10	q-value < 0.05	UP
GNAZ	413.427	1.29844	0.226501	5.73263	9.89e-09	1.47e-07	q-value < 0.05	UP
APOBEC3A	3846.23	1.32871	0.240848	5.51681	3.45e-08	4.64e-07	q-value < 0.05	UP
DOCK4	222.119	1.79274	0.28149	6.36876	1.91e-10	3.9e-09	q-value < 0.05	UP
STRIP2	53.6234	1.04934	0.30147	3.48075	0.0005	0.00244477	q-value < 0.05	UP
LRRC4	143.133	2.6861	0.342786	7.83611	4.65e-15	2.1e-13	q-value < 0.05	UP
ALDH1A2	123.826	2.42354	0.277552	8.73183	2.51e-18	1.93e-16	q-value < 0.05	UP
CHAC1	19.8783	2.05258	0.718662	2.85611	0.00428872	0.0152662	q-value < 0.05	UP
E2F8	36.2651	2.18159	0.623103	3.50117	0.000463	0.00228468	q-value < 0.05	UP
AP1M2	115.061	1.84055	0.359639	5.11777	3.09e-07	3.43e-06	q-value < 0.05	UP
EGLN3	197.925	1.1611	0.244697	4.74504	2.08e-06	1.9e-05	q-value < 0.05	UP
RNASE1	81.4802	2.12785	0.378461	5.62237	1.88e-08	2.67e-07	q-value < 0.05	UP
SEC14L1	5649.44	1.36145	0.138372	9.83906	7.64e-23	1.19e-20	q-value < 0.05	UP
FGF13	27.4762	3.55032	0.708412	5.01166	5.4e-07	5.64e-06	q-value < 0.05	UP
TSPAN16	17.7142	1.20848	0.410446	2.94432	0.00323666	0.0120567	q-value < 0.05	UP
CNN1	28.4807	2.40732	0.520213	4.62756	3.7e-06	3.18e-05	q-value < 0.05	UP
NECTIN2	72.931	1.34156	0.282109	4.75548	1.98e-06	1.82e-05	q-value < 0.05	UP
ASS1	8.38458	4.03284	0.885608	4.55375	5.27e-06	4.36e-05	q-value < 0.05	UP
SLC6A8	15.9023	1.97171	0.530423	3.71723	0.000201	0.00110793	q-value < 0.05	UP
MPP1	7240.8	1.60275	0.123689	12.9578	2.12e-38	2.2e-35	q-value < 0.05	UP
GINS2	191.658	1.48043	0.214243	6.91003	4.85e-12	1.29e-10	q-value < 0.05	UP
PRR7	53.2998	1.00853	0.275167	3.66515	0.000247	0.00132075	q-value < 0.05	UP
ADGRE3	841.168	1.6815	0.257965	6.51834	7.11e-11	1.56e-09	q-value < 0.05	UP
AOC3	14.4285	2.73895	0.905888	3.0235	0.00249869	0.00971218	q-value < 0.05	UP
AOC2	36.4085	1.83345	0.652112	2.81156	0.00493016	0.0171694	q-value < 0.05	UP
MAP1B	294.742	1.23041	0.27892	4.41133	1.03e-05	7.91e-05	q-value < 0.05	UP
IL13RA1	794.738	1.05729	0.179876	5.87788	4.16e-09	6.58e-08	q-value < 0.05	UP
TOP2A	558.966	1.94015	0.242158	8.01194	1.13e-15	5.61e-14	q-value < 0.05	UP
ABHD12B	47.0774	1.2961	0.377735	3.43124	0.000601	0.00286662	q-value < 0.05	UP
PPARG	33.1211	2.34	0.387025	6.04612	1.48e-09	2.6e-08	q-value < 0.05	UP
CARD6	424.437	1.05022	0.24037	4.36916	1.25e-05	9.42e-05	q-value < 0.05	UP
JCHAIN	20689.9	2.30637	0.260192	8.86413	7.71e-19	6.45e-17	q-value < 0.05	UP
ITGB4	29.2953	1.80384	0.501459	3.59718	0.000322	0.0016622	q-value < 0.05	UP
KDM6B	546.158	1.03781	0.177921	5.83297	5.45e-09	8.47e-08	q-value < 0.05	UP
ALOX5AP	3263.01	1.12216	0.167906	6.68325	2.34e-11	5.54e-10	q-value < 0.05	UP
WASF3	15.8428	2.171	0.375281	5.785	7.25e-09	1.1e-07	q-value < 0.05	UP
CHI3L1	953.471	8.11867	0.551407	14.7236	4.55e-49	1.02e-45	q-value < 0.05	UP
CHIT1	194.625	4.34872	0.629847	6.9044	5.04e-12	1.34e-10	q-value < 0.05	UP
TMCC2	566.928	1.84307	0.212351	8.67938	3.98e-18	2.94e-16	q-value < 0.05	UP
CCNA1	25.1543	3.68314	0.872581	4.22097	2.43e-05	0.000171	q-value < 0.05	UP
EPSTI1	2852.81	1.41512	0.207269	6.82747	8.64e-12	2.2e-10	q-value < 0.05	UP
KL	27.2637	1.81738	0.757064	2.40056	0.01637	0.0465544	q-value < 0.05	UP
BEX1	18.6816	1.79884	0.490379	3.66827	0.000244	0.00130707	q-value < 0.05	UP
LGALS12	525.009	1.53525	0.178766	8.58803	8.85e-18	6.16e-16	q-value < 0.05	UP
RTN3	13160.6	1.21376	0.118091	10.2782	8.83e-25	1.91e-22	q-value < 0.05	UP
PLAAT2	26.9748	1.07881	0.4353	2.47831	0.0132007	0.0389646	q-value < 0.05	UP
ACTR3B	131.045	1.15261	0.260543	4.42387	9.69e-06	7.52e-05	q-value < 0.05	UP
CA1	1329.48	5.04196	0.579888	8.69471	3.48e-18	2.62e-16	q-value < 0.05	UP
LYVE1	14.4837	1.60846	0.635418	2.53134	0.0113628	0.0343542	q-value < 0.05	UP
ADAMDEC1	32.815	1.01225	0.390603	2.59152	0.00955542	0.0298831	q-value < 0.05	UP
CCNB1	309.402	1.76411	0.244185	7.2245	5.03e-13	1.59e-11	q-value < 0.05	UP
TSPAN2	928.419	1.04928	0.147598	7.109	1.17e-12	3.44e-11	q-value < 0.05	UP
GSTM5	34.498	2.28657	0.533471	4.28621	1.82e-05	0.000132	q-value < 0.05	UP
GRHL1	152.814	1.08048	0.250351	4.31586	1.59e-05	0.000117	q-value < 0.05	UP
RSAD2	1145.37	2.46241	0.305345	8.06436	7.36e-16	3.8e-14	q-value < 0.05	UP
CMPK2	459.587	1.76715	0.306583	5.76401	8.21e-09	1.24e-07	q-value < 0.05	UP
ECHDC3	37.6794	1.33117	0.394068	3.37801	0.00073	0.00339182	q-value < 0.05	UP
EMP1	303.992	1.14835	0.30641	3.74774	0.000178	0.000997	q-value < 0.05	UP
SPX	765.537	1.96354	0.267889	7.32965	2.31e-13	7.92e-12	q-value < 0.05	UP
PIWIL4	105.439	1.36261	0.349335	3.90058	9.6e-05	0.000573	q-value < 0.05	UP
SPOCD1	420.937	1.7547	0.268885	6.52581	6.76e-11	1.5e-09	q-value < 0.05	UP
PHC2	518.983	1.00755	0.174182	5.78446	7.27e-09	1.11e-07	q-value < 0.05	UP
CDCA8	215.442	1.39422	0.245214	5.6857	1.3e-08	1.9e-07	q-value < 0.05	UP
DSC2	598.571	2.4359	0.266653	9.13511	6.53e-20	6.59e-18	q-value < 0.05	UP
TCN1	451.075	5.55554	0.636951	8.72208	2.73e-18	2.09e-16	q-value < 0.05	UP
PDGFRA	12.5105	1.43945	0.489993	2.93768	0.00330675	0.0122721	q-value < 0.05	UP
PSAT1	284.76	1.3247	0.218339	6.06714	1.3e-09	2.3e-08	q-value < 0.05	UP
CCNJL	97.1385	2.06814	0.388734	5.32019	1.04e-07	1.28e-06	q-value < 0.05	UP
OASL	2119.95	1.47154	0.199065	7.39224	1.44e-13	5.11e-12	q-value < 0.05	UP
CD36	13472.1	1.04779	0.151946	6.89577	5.36e-12	1.42e-10	q-value < 0.05	UP
LCA5	10.922	1.5861	0.600934	2.63939	0.00830565	0.026625	q-value < 0.05	UP
PRRG4	123.119	1.64969	0.268952	6.13378	8.58e-10	1.57e-08	q-value < 0.05	UP
TROAP	62.6311	2.2596	0.432777	5.22117	1.78e-07	2.08e-06	q-value < 0.05	UP
ESPL1	91.9161	2.04075	0.463775	4.40031	1.08e-05	8.28e-05	q-value < 0.05	UP
EGR4	2.0996	3.94842	1.57405	2.50844	0.0121264	0.0362978	q-value < 0.05	UP
DYSF	3729.21	2.59416	0.21586	12.0178	2.87e-33	1.65e-30	q-value < 0.05	UP
GLUL	27516.8	1.58102	0.15371	10.2858	8.17e-25	1.79e-22	q-value < 0.05	UP
NPL	2399.89	1.36461	0.13778	9.90431	3.99e-23	6.45e-21	q-value < 0.05	UP
NIBAN1	3796.53	1.54272	0.173993	8.86655	7.54e-19	6.33e-17	q-value < 0.05	UP
LAMC1	111.834	1.65388	0.34816	4.75033	2.03e-06	1.86e-05	q-value < 0.05	UP
ITM2C	2576.54	1.21485	0.260738	4.65925	3.17e-06	2.78e-05	q-value < 0.05	UP
SERPINE2	212.68	1.1811	0.325096	3.63306	0.00028	0.00147313	q-value < 0.05	UP
ALDH1L2	34.1222	1.89093	0.595163	3.17717	0.00148721	0.00621526	q-value < 0.05	UP
CKAP4	1109.94	1.62441	0.169993	9.55573	1.23e-21	1.58e-19	q-value < 0.05	UP
DRAM1	590.56	1.34213	0.17333	7.74316	9.7e-15	4.17e-13	q-value < 0.05	UP
ITM2B	20508.5	1.1195	0.186255	6.01058	1.85e-09	3.17e-08	q-value < 0.05	UP
SPRY2	126.945	2.40243	0.369114	6.50863	7.58e-11	1.66e-09	q-value < 0.05	UP
EDNRB	24.382	3.5234	0.76115	4.62904	3.67e-06	3.16e-05	q-value < 0.05	UP
IGF2BP3	343.98	1.96629	0.198582	9.90166	4.09e-23	6.58e-21	q-value < 0.05	UP
IL6	32.6873	1.16412	0.460384	2.52858	0.0114525	0.0345799	q-value < 0.05	UP
RNASE2CP	23.5278	1.29253	0.350007	3.69288	0.000222	0.00120254	q-value < 0.05	UP
TM6SF1	510.219	1.01029	0.146899	6.87748	6.09e-12	1.6e-10	q-value < 0.05	UP
BRIP1	104.641	1.06646	0.333153	3.20112	0.00136896	0.00579458	q-value < 0.05	UP
HLX	250.999	1.61031	0.224944	7.15872	8.14e-13	2.47e-11	q-value < 0.05	UP
IL1RN	1864.75	1.69804	0.215257	7.88841	3.06e-15	1.42e-13	q-value < 0.05	UP
TMOD1	121.655	2.45405	0.339767	7.22274	5.09e-13	1.61e-11	q-value < 0.05	UP
TLR4	6581.52	1.44382	0.165786	8.70894	3.07e-18	2.32e-16	q-value < 0.05	UP
HEMGN	509.625	2.03264	0.252987	8.03456	9.39e-16	4.76e-14	q-value < 0.05	UP
DSCC1	45.2454	1.48515	0.413906	3.58815	0.000333	0.00171396	q-value < 0.05	UP
CCN3	67.1613	3.63698	0.65305	5.56923	2.56e-08	3.53e-07	q-value < 0.05	UP
TLN1	10638.3	1.15587	0.109947	10.513	7.53e-26	1.92e-23	q-value < 0.05	UP
PIM1	5532.46	1.04305	0.188009	5.54786	2.89e-08	3.94e-07	q-value < 0.05	UP
GMPR	908.252	2.47828	0.359019	6.9029	5.1e-12	1.35e-10	q-value < 0.05	UP
KIAA0319	23.53	2.00505	0.727004	2.75796	0.00581632	0.0197142	q-value < 0.05	UP
TUBB2A	307.248	1.00804	0.216221	4.66207	3.13e-06	2.74e-05	q-value < 0.05	UP
GCM1	15.6322	1.62329	0.62929	2.57956	0.00989262	0.0307171	q-value < 0.05	UP
FAM8A1	423.063	1.04704	0.191876	5.45683	4.85e-08	6.32e-07	q-value < 0.05	UP
TLR2	5479.44	1.622	0.173666	9.33976	9.66e-21	1.05e-18	q-value < 0.05	UP
MYO7A	185.162	1.06932	0.276499	3.86736	0.00011	0.000648	q-value < 0.05	UP
GGH	306.981	2.42189	0.228453	10.6012	2.94e-26	8.19e-24	q-value < 0.05	UP
SDCBP	22403.6	1.19681	0.145315	8.23597	1.78e-16	1.02e-14	q-value < 0.05	UP
TRPC6	61.3586	1.96954	0.514436	3.82854	0.000129	0.000743608	q-value < 0.05	UP
THBS1	8829.16	1.25572	0.26547	4.73018	2.24e-06	2.03e-05	q-value < 0.05	UP
KIF23	153.685	1.72722	0.237869	7.26124	3.84e-13	1.25e-11	q-value < 0.05	UP
KNL1	192.928	1.32593	0.285035	4.65183	3.29e-06	2.86e-05	q-value < 0.05	UP
CYP19A1	17.8303	3.09871	1.23532	2.50844	0.0121266	0.0362978	q-value < 0.05	UP
GCOM1	175.596	1.76159	0.375222	4.69478	2.67e-06	2.38e-05	q-value < 0.05	UP
TTLL7	25.1645	1.88987	0.664498	2.84405	0.00445434	0.0157644	q-value < 0.05	UP
FNBP1L	200.177	1.24107	0.207338	5.98576	2.15e-09	3.65e-08	q-value < 0.05	UP
IFI44L	2649.37	1.56444	0.29038	5.38755	7.14e-08	9.08e-07	q-value < 0.05	UP
IFI44	2348.51	1.22299	0.204463	5.98149	2.21e-09	3.73e-08	q-value < 0.05	UP
CYP1B1	2275.89	1.58213	0.241358	6.55513	5.56e-11	1.25e-09	q-value < 0.05	UP
CH25H	45.8125	2.85681	0.566113	5.04637	4.5e-07	4.8e-06	q-value < 0.05	UP
KIF11	383.459	1.87132	0.230533	8.11734	4.77e-16	2.54e-14	q-value < 0.05	UP
CEP55	31.9315	1.89754	0.553652	3.42731	0.00061	0.0029023	q-value < 0.05	UP
HECW2	107.127	1.64942	0.274055	6.01856	1.76e-09	3.03e-08	q-value < 0.05	UP
IDH1	1468.85	1.07489	0.177429	6.05815	1.38e-09	2.42e-08	q-value < 0.05	UP
SLC40A1	6544.49	1.39612	0.149248	9.35432	8.41e-21	9.28e-19	q-value < 0.05	UP
PARP9	5399.99	1.02377	0.186944	5.47635	4.34e-08	5.72e-07	q-value < 0.05	UP
HERC5	871.048	1.47769	0.24309	6.07881	1.21e-09	2.15e-08	q-value < 0.05	UP
GPAT3	1162.41	1.06366	0.145799	7.29538	2.98e-13	9.96e-12	q-value < 0.05	UP
MMRN1	1229.59	2.06892	0.270313	7.65379	1.95e-14	7.93e-13	q-value < 0.05	UP
PDE5A	895.573	1.5732	0.180397	8.72076	2.76e-18	2.11e-16	q-value < 0.05	UP
PRDM5	63.2606	3.83902	0.664188	5.78002	7.47e-09	1.13e-07	q-value < 0.05	UP
ANXA3	1731.23	5.63408	0.430725	13.0805	4.26e-39	4.79e-36	q-value < 0.05	UP
EGF	603.444	2.32301	0.370505	6.26987	3.61e-10	7.06e-09	q-value < 0.05	UP
SLC39A8	372.093	1.01488	0.170904	5.93831	2.88e-09	4.72e-08	q-value < 0.05	UP
PDE6H	6.02346	2.18053	0.668859	3.26007	0.00111384	0.0048704	q-value < 0.05	UP
PHLDA1	385.543	2.449	0.319969	7.65388	1.95e-14	7.93e-13	q-value < 0.05	UP
DUSP6	14161.1	1.32756	0.211707	6.27074	3.59e-10	7.03e-09	q-value < 0.05	UP
GAS2L3	53.2617	1.16143	0.347338	3.34381	0.000826	0.00377402	q-value < 0.05	UP
GPR84	293.676	2.13716	0.256632	8.32773	8.24e-17	4.96e-15	q-value < 0.05	UP
DIAPH3	43.8693	2.32428	0.510404	4.55381	5.27e-06	4.36e-05	q-value < 0.05	UP
GRTP1	31.3125	1.27273	0.382015	3.33162	0.000863	0.00391944	q-value < 0.05	UP
STON2	972.722	1.7228	0.191581	8.9925	2.42e-19	2.21e-17	q-value < 0.05	UP
SLC27A2	56.0863	1.87932	0.373216	5.03549	4.77e-07	5.05e-06	q-value < 0.05	UP
HDC	255.804	1.65244	0.443319	3.72744	0.000193	0.00106991	q-value < 0.05	UP
BCL2A1	2261.53	1.70383	0.200818	8.48443	2.17e-17	1.4e-15	q-value < 0.05	UP
TPM1	1050.31	1.70267	0.212353	8.01813	1.07e-15	5.35e-14	q-value < 0.05	UP
PCSK6	181.712	1.48424	0.314092	4.72551	2.3e-06	2.07e-05	q-value < 0.05	UP
TGFB1I1	359.108	2.2241	0.319718	6.95645	3.49e-12	9.5e-11	q-value < 0.05	UP
CMTM2	105.416	3.49595	0.342536	10.2061	1.86e-24	3.78e-22	q-value < 0.05	UP
MAP1LC3B	8153.31	1.03562	0.10033	10.3221	5.6e-25	1.28e-22	q-value < 0.05	UP
TOM1L1	23.3596	1.42839	0.434767	3.28541	0.00101833	0.00451173	q-value < 0.05	UP
IMPA2	252.64	1.10832	0.16697	6.63783	3.18e-11	7.44e-10	q-value < 0.05	UP
ASXL3	17.6979	2.1657	0.761971	2.84224	0.00447981	0.0158462	q-value < 0.05	UP
ZMYND15	40.6657	1.21742	0.36056	3.37646	0.000734	0.00340923	q-value < 0.05	UP
DMRTC2	2.47232	4.89066	1.62884	3.00254	0.00267737	0.010297	q-value < 0.05	UP
IFITM3	3024.97	1.75141	0.223423	7.83902	4.54e-15	2.05e-13	q-value < 0.05	UP
APP	3417.22	1.1979	0.196578	6.09375	1.1e-09	1.98e-08	q-value < 0.05	UP
NLRP12	1252.49	1.21672	0.185785	6.54908	5.79e-11	1.3e-09	q-value < 0.05	UP
SLC2A5	203.897	2.46102	0.364878	6.7448	1.53e-11	3.73e-10	q-value < 0.05	UP
PGD	8914.11	1.33992	0.123718	10.8304	2.47e-27	7.95e-25	q-value < 0.05	UP
CNKSR1	82.3261	1.29945	0.401144	3.23936	0.001198	0.00517307	q-value < 0.05	UP
KIF2C	176.13	1.88028	0.313965	5.98882	2.11e-09	3.59e-08	q-value < 0.05	UP
PTPRF	68.2835	1.60671	0.502369	3.19826	0.0013826	0.00584044	q-value < 0.05	UP
CREG1	2154.35	1.37952	0.340484	4.05164	5.09e-05	0.000328	q-value < 0.05	UP
MAEL	11.5884	1.96032	0.734053	2.67053	0.00757305	0.0246243	q-value < 0.05	UP
ILDR2	21.7329	2.41011	0.570837	4.22207	2.42e-05	0.000171	q-value < 0.05	UP
FCGR2A	12666.8	1.89341	0.201891	9.37839	6.7e-21	7.45e-19	q-value < 0.05	UP
NUF2	98.9497	1.33571	0.266945	5.00369	5.62e-07	5.85e-06	q-value < 0.05	UP
HDGF	958.426	1.14424	0.152563	7.50013	6.38e-14	2.4e-12	q-value < 0.05	UP
RGS16	71.9604	1.22231	0.35869	3.40771	0.000655	0.00308575	q-value < 0.05	UP
ECM1	66.2561	1.45013	0.410884	3.52929	0.000417	0.0020833	q-value < 0.05	UP
MCL1	11683.6	1.0811	0.124155	8.70766	3.1e-18	2.34e-16	q-value < 0.05	UP
MINDY1	1428.83	1.7703	0.171488	10.3232	5.54e-25	1.28e-22	q-value < 0.05	UP
SELENBP1	575.19	5.16651	0.757227	6.82294	8.92e-12	2.27e-10	q-value < 0.05	UP
HORMAD1	37.507	1.37642	0.404912	3.39931	0.000676	0.00316948	q-value < 0.05	UP
DTL	276.39	2.37895	0.286262	8.31039	9.54e-17	5.69e-15	q-value < 0.05	UP
RAB13	19.752	1.48172	0.275916	5.37019	7.87e-08	9.92e-07	q-value < 0.05	UP
S100A8	8674.06	2.41786	0.218895	11.0458	2.3e-28	8.06e-26	q-value < 0.05	UP
AQP10	224.951	1.99601	0.39473	5.05665	4.27e-07	4.58e-06	q-value < 0.05	UP
KCNN3	62.8855	3.31729	0.549044	6.04195	1.52e-09	2.66e-08	q-value < 0.05	UP
CDC42BPA	71.4729	1.33205	0.275881	4.82836	1.38e-06	1.31e-05	q-value < 0.05	UP
MBOAT2	411.644	2.62254	0.25676	10.214	1.72e-24	3.54e-22	q-value < 0.05	UP
CHAC2	97.1448	1.08278	0.221915	4.87926	1.06e-06	1.04e-05	q-value < 0.05	UP
MEIS1	732.733	1.74241	0.191423	9.1024	8.84e-20	8.78e-18	q-value < 0.05	UP
ZNF385B	4.12393	4.35928	1.26448	3.4475	0.000566	0.00272159	q-value < 0.05	UP
CCDC150	16.7189	1.5695	0.53817	2.91636	0.00354145	0.0129967	q-value < 0.05	UP
GASK1A	2.58118	3.12074	0.748531	4.16916	3.06e-05	0.00021	q-value < 0.05	UP
CSRNP1	3320.24	1.25731	0.209032	6.01492	1.8e-09	3.09e-08	q-value < 0.05	UP
ITGA9	31.1002	2.68842	0.638143	4.21288	2.52e-05	0.000177	q-value < 0.05	UP
CTDSPL	485.362	1.93201	0.252912	7.63906	2.19e-14	8.85e-13	q-value < 0.05	UP
MED12L	123.316	1.32894	0.246392	5.3936	6.91e-08	8.8e-07	q-value < 0.05	UP
SNCA	1960.7	2.55686	0.229461	11.1429	7.75e-29	2.91e-26	q-value < 0.05	UP
TIFA	688.45	1.05301	0.191555	5.49717	3.86e-08	5.13e-07	q-value < 0.05	UP
CCNA2	355.628	2.39722	0.245073	9.78168	1.35e-22	1.96e-20	q-value < 0.05	UP
SFRP2	1.53576	2.84337	1.1562	2.45923	0.0139235	0.0406626	q-value < 0.05	UP
PDGFC	202.481	1.35105	0.19369	6.97534	3.05e-12	8.35e-11	q-value < 0.05	UP
ROPN1L	122.628	2.71997	0.320823	8.47813	2.29e-17	1.47e-15	q-value < 0.05	UP
MYO10	67.1055	1.23091	0.326821	3.76631	0.000166	0.000931	q-value < 0.05	UP
LHFPL2	456.192	1.57786	0.228056	6.91876	4.56e-12	1.22e-10	q-value < 0.05	UP
DOK3	4460.97	1.12677	0.16476	6.83889	7.98e-12	2.05e-10	q-value < 0.05	UP
DAAM2	13.2843	5.7217	1.32835	4.30737	1.65e-05	0.000121	q-value < 0.05	UP
ARHGAP18	1590.28	1.28501	0.150127	8.55947	1.13e-17	7.7e-16	q-value < 0.05	UP
MTFR2	74.9639	1.20843	0.302897	3.98959	6.62e-05	0.000414	q-value < 0.05	UP
AIG1	614.186	1.3018	0.149313	8.7186	2.82e-18	2.14e-16	q-value < 0.05	UP
CREB5	2608.49	1.7714	0.210046	8.4334	3.36e-17	2.13e-15	q-value < 0.05	UP
CDCA5	205.933	2.09269	0.312781	6.69061	2.22e-11	5.28e-10	q-value < 0.05	UP
ZC3HAV1L	25.0438	2.41846	0.450771	5.36517	8.09e-08	1.02e-06	q-value < 0.05	UP
TMEM140	2559.13	1.71874	0.17592	9.76997	1.51e-22	2.18e-20	q-value < 0.05	UP
LANCL3	135.472	1.35766	0.235241	5.77137	7.86e-09	1.19e-07	q-value < 0.05	UP
ZNF185	4878.34	1.57098	0.157663	9.9642	2.19e-23	3.71e-21	q-value < 0.05	UP
SLC25A37	8084.33	2.56843	0.239266	10.7346	7e-27	2.06e-24	q-value < 0.05	UP
LRP12	249.135	1.28334	0.246735	5.20128	1.98e-07	2.29e-06	q-value < 0.05	UP
NFIB	72.7129	1.48868	0.42322	3.51752	0.000436	0.00216551	q-value < 0.05	UP
CDKN2B	120.743	1.19396	0.282147	4.2317	2.32e-05	0.000164	q-value < 0.05	UP
STOM	9658.97	1.11132	0.134029	8.29162	1.12e-16	6.53e-15	q-value < 0.05	UP
GSN	7301.23	1.22038	0.124252	9.82182	9.07e-23	1.38e-20	q-value < 0.05	UP
LCN2	587.264	5.39088	0.367393	14.6733	9.55e-49	1.99e-45	q-value < 0.05	UP
RSU1	7345.11	1.09664	0.122221	8.97261	2.9e-19	2.62e-17	q-value < 0.05	UP
PARD3	383.847	1.75888	0.253993	6.92493	4.36e-12	1.17e-10	q-value < 0.05	UP
NRBF2	1628.32	1.10807	0.176962	6.26159	3.81e-10	7.41e-09	q-value < 0.05	UP
CDHR1	46.348	1.23621	0.482342	2.56294	0.0103791	0.031949	q-value < 0.05	UP
MKI67	480.874	1.95125	0.227131	8.59089	8.63e-18	6.06e-16	q-value < 0.05	UP
ADM	1808.69	2.60111	0.254054	10.2384	1.33e-24	2.79e-22	q-value < 0.05	UP
ZNF215	33.4482	1.7229	0.617443	2.79038	0.00526454	0.0181398	q-value < 0.05	UP
SERPING1	769.177	1.68774	0.261168	6.4623	1.03e-10	2.2e-09	q-value < 0.05	UP
ENDOD1	1826.74	1.63766	0.202201	8.09915	5.53e-16	2.92e-14	q-value < 0.05	UP
KLHL35	54.5455	1.21013	0.398305	3.0382	0.00237999	0.0093219	q-value < 0.05	UP
MS4A3	455.42	5.16137	0.606391	8.51161	1.72e-17	1.13e-15	q-value < 0.05	UP
MS4A2	53.7992	1.48168	0.536854	2.75994	0.00578124	0.0196199	q-value < 0.05	UP
CHEK1	156.091	1.56333	0.20968	7.45577	8.93e-14	3.25e-12	q-value < 0.05	UP
ESAM	3020.1	2.02866	0.224072	9.05361	1.38e-19	1.32e-17	q-value < 0.05	UP
FERMT3	17623.4	1.02632	0.10104	10.1575	3.07e-24	5.96e-22	q-value < 0.05	UP
FCGR1A	1698.65	2.07738	0.255555	8.12889	4.33e-16	2.32e-14	q-value < 0.05	UP
RGS18	7135.29	2.02405	0.180663	11.2034	3.92e-29	1.51e-26	q-value < 0.05	UP
ABCB9	133.867	1.32493	0.255456	5.18651	2.14e-07	2.46e-06	q-value < 0.05	UP
SLC7A11	59.3097	1.93801	0.415355	4.66591	3.07e-06	2.7e-05	q-value < 0.05	UP
ENKUR	533.231	1.52103	0.209923	7.24567	4.3e-13	1.38e-11	q-value < 0.05	UP
THRB	136.484	1.39653	0.218155	6.40152	1.54e-10	3.19e-09	q-value < 0.05	UP
KCTD14	6.77318	2.2051	0.805273	2.73833	0.00617519	0.0207277	q-value < 0.05	UP
ASAP2	63.3586	1.7294	0.243421	7.10456	1.21e-12	3.54e-11	q-value < 0.05	UP
TMEM45B	99.4124	1.04792	0.321887	3.25556	0.00113169	0.00494125	q-value < 0.05	UP
CENPU	214.416	1.64915	0.215361	7.6576	1.89e-14	7.75e-13	q-value < 0.05	UP
ACSL1	9010.04	2.72302	0.2415	11.2755	1.73e-29	7.1e-27	q-value < 0.05	UP
ZNF385D	121.414	1.35541	0.324259	4.18002	2.91e-05	0.000201	q-value < 0.05	UP
GLT1D1	377.656	1.86338	0.241159	7.72678	1.1e-14	4.71e-13	q-value < 0.05	UP
TLCD4	31.8598	2.50421	0.532161	4.70573	2.53e-06	2.26e-05	q-value < 0.05	UP
PSTPIP2	2293.85	1.27075	0.151036	8.41359	3.98e-17	2.5e-15	q-value < 0.05	UP
SPC25	42.9245	2.31613	0.336825	6.87638	6.14e-12	1.61e-10	q-value < 0.05	UP
FAM151B	82.2525	1.03203	0.249765	4.13199	3.6e-05	0.000242	q-value < 0.05	UP
OLAH	12.5999	6.28569	1.29115	4.86828	1.13e-06	1.09e-05	q-value < 0.05	UP
DYNLT5	42.0407	3.01526	0.584014	5.163	2.43e-07	2.76e-06	q-value < 0.05	UP
ANKRD22	297.456	2.69226	0.412928	6.51992	7.03e-11	1.55e-09	q-value < 0.05	UP
RAB3C	7.96283	1.74034	0.732961	2.3744	0.0175774	0.0493498	q-value < 0.05	UP
PLOD2	293.083	2.38096	0.400805	5.94045	2.84e-09	4.67e-08	q-value < 0.05	UP
TXNDC11	764.547	1.11927	0.151594	7.38335	1.54e-13	5.42e-12	q-value < 0.05	UP
DAB2	2012.82	1.41106	0.161523	8.736	2.42e-18	1.87e-16	q-value < 0.05	UP
ACOXL	26.2722	3.18623	0.580856	5.4854	4.13e-08	5.44e-07	q-value < 0.05	UP
BMP6	159.992	1.51991	0.288938	5.26033	1.44e-07	1.72e-06	q-value < 0.05	UP
CCDC148	3.16387	1.87108	0.741727	2.5226	0.0116489	0.0350975	q-value < 0.05	UP
FAM81B	32.4417	1.03982	0.284984	3.64872	0.000264	0.00139682	q-value < 0.05	UP
LURAP1L	9.25163	1.95926	0.748275	2.61836	0.00883524	0.0279976	q-value < 0.05	UP
DDAH1	18.7055	1.73229	0.67397	2.57028	0.0101616	0.0313792	q-value < 0.05	UP
NRGN	288.924	1.77737	0.217345	8.17764	2.89e-16	1.59e-14	q-value < 0.05	UP
ANGPT1	168.083	1.22177	0.252028	4.84775	1.25e-06	1.2e-05	q-value < 0.05	UP
UCHL1	19.7465	2.9394	0.699777	4.20049	2.66e-05	0.000185	q-value < 0.05	UP
LY96	180.863	1.5508	0.216073	7.1772	7.12e-13	2.18e-11	q-value < 0.05	UP
TMSB4Y	69.8173	1.25659	0.372694	3.37163	0.000747	0.00346071	q-value < 0.05	UP
SKA1	112.617	2.45476	0.324342	7.56842	3.78e-14	1.47e-12	q-value < 0.05	UP
RAB6B	257.855	2.06742	0.276899	7.46631	8.25e-14	3.02e-12	q-value < 0.05	UP
EPHB1	169.987	1.5245	0.400718	3.80443	0.000142	0.000812	q-value < 0.05	UP
KLF10	10976.2	1.11662	0.15747	7.09098	1.33e-12	3.88e-11	q-value < 0.05	UP
PTPRN2	223.876	1.04553	0.219604	4.76096	1.93e-06	1.77e-05	q-value < 0.05	UP
PIP4P2	1410.48	1.67053	0.141223	11.829	2.76e-32	1.41e-29	q-value < 0.05	UP
VSIG4	553.917	1.47229	0.296497	4.9656	6.85e-07	7e-06	q-value < 0.05	UP
PSD3	112.297	1.29062	0.334938	3.85332	0.000117	0.000682	q-value < 0.05	UP
CFAP161	186.725	1.62528	0.309259	5.25542	1.48e-07	1.76e-06	q-value < 0.05	UP
CXCL13	2.22953	4.57286	1.26384	3.61823	0.000297	0.00154936	q-value < 0.05	UP
MAP3K7CL	5332.44	1.68801	0.215499	7.83305	4.76e-15	2.14e-13	q-value < 0.05	UP
BACH1	4982.27	1.04286	0.129152	8.07472	6.76e-16	3.51e-14	q-value < 0.05	UP
ANKRD9	26.0562	1.43136	0.469428	3.04916	0.0022948	0.00903932	q-value < 0.05	UP
TDRD9	349.035	1.95898	0.326032	6.00856	1.87e-09	3.21e-08	q-value < 0.05	UP
CD109	129.712	1.1737	0.292348	4.01474	5.95e-05	0.000376	q-value < 0.05	UP
BUB1B	127.548	2.46331	0.381278	6.46068	1.04e-10	2.23e-09	q-value < 0.05	UP
SYN2	29.5196	2.38623	0.584553	4.08215	4.46e-05	0.000293	q-value < 0.05	UP
CCNB2	279.467	2.2106	0.248104	8.90994	5.11e-19	4.36e-17	q-value < 0.05	UP
KCNJ15	1653.43	5.22531	0.401966	12.9994	1.23e-38	1.33e-35	q-value < 0.05	UP
ERG	48.735	1.84149	0.519527	3.54455	0.000393	0.00198586	q-value < 0.05	UP
ETS2	3091.43	1.02513	0.170785	6.00245	1.94e-09	3.32e-08	q-value < 0.05	UP
TSPAN18	579.173	1.1139	0.166191	6.70255	2.05e-11	4.91e-10	q-value < 0.05	UP
TMEM164	816.761	1.00542	0.131321	7.65624	1.91e-14	7.82e-13	q-value < 0.05	UP
MX1	4579.98	1.51717	0.221252	6.8572	7.02e-12	1.83e-10	q-value < 0.05	UP
NLRP14	2.13397	4.33395	1.78275	2.43105	0.0150551	0.043432	q-value < 0.05	UP
GALNT14	99.8838	4.26834	0.585386	7.2915	3.07e-13	1.02e-11	q-value < 0.05	UP
HPD	15.3967	1.22739	0.325056	3.77594	0.000159	0.0009	q-value < 0.05	UP
XKR8	1043.04	1.4181	0.22442	6.31895	2.63e-10	5.29e-09	q-value < 0.05	UP
DZIP1L	28.1474	1.97901	0.647519	3.0563	0.00224088	0.00886249	q-value < 0.05	UP
SHROOM4	45.1665	2.43031	0.607823	3.99837	6.38e-05	0.0004	q-value < 0.05	UP
H2BC5	150.814	1.63887	0.216055	7.58543	3.31e-14	1.3e-12	q-value < 0.05	UP
CDC25C	19.4803	2.05619	0.662836	3.10211	0.00192145	0.00776686	q-value < 0.05	UP
H4C8	1001.35	4.03586	0.33858	11.92	9.31e-33	4.93e-30	q-value < 0.05	UP
CATIP	58.315	1.01846	0.220363	4.62173	3.81e-06	3.26e-05	q-value < 0.05	UP
B4GALT5	365.48	1.0203	0.185959	5.48672	4.09e-08	5.41e-07	q-value < 0.05	UP
NCF1	7340.25	1.42453	0.194628	7.31921	2.49e-13	8.5e-12	q-value < 0.05	UP
DYNC1I1	35.9176	4.26342	0.485458	8.78227	1.6e-18	1.27e-16	q-value < 0.05	UP
ALAS2	5699.78	5.26278	0.591101	8.90335	5.42e-19	4.59e-17	q-value < 0.05	UP
TAGLN2	42275.2	1.11051	0.121626	9.13053	6.82e-20	6.85e-18	q-value < 0.05	UP
SLC45A3	32.1932	1.0403	0.298159	3.48909	0.000485	0.00237489	q-value < 0.05	UP
F11R	771.053	1.08174	0.136857	7.90416	2.7e-15	1.26e-13	q-value < 0.05	UP
CDA	1070.74	1.26087	0.178186	7.07613	1.48e-12	4.28e-11	q-value < 0.05	UP
DMTN	2198.67	2.42344	0.220706	10.9804	4.75e-28	1.6e-25	q-value < 0.05	UP
IFNGR2	2102.57	1.38532	0.245074	5.65265	1.58e-08	2.26e-07	q-value < 0.05	UP
C1QC	170.978	2.30562	0.333698	6.90931	4.87e-12	1.3e-10	q-value < 0.05	UP
PADI4	4691.97	1.56931	0.173745	9.0323	1.68e-19	1.59e-17	q-value < 0.05	UP
ADIPOR1	10299.7	1.30974	0.126207	10.3777	3.13e-25	7.3e-23	q-value < 0.05	UP
RGL4	311.124	1.2077	0.247317	4.88321	1.04e-06	1.02e-05	q-value < 0.05	UP
DRC7	25.801	1.79646	0.477738	3.76035	0.00017	0.000952	q-value < 0.05	UP
ZYX	4875.12	1.43984	0.231028	6.23233	4.6e-10	8.77e-09	q-value < 0.05	UP
RSPH1	9.37258	2.2121	0.708542	3.12204	0.00179602	0.007319	q-value < 0.05	UP
CBS	5.72955	2.28926	0.819346	2.79401	0.00520592	0.0179676	q-value < 0.05	UP
C21orf58	97.2314	1.05902	0.214458	4.93814	7.89e-07	7.94e-06	q-value < 0.05	UP
SH2B2	25.0694	1.67804	0.408458	4.10822	3.99e-05	0.000265	q-value < 0.05	UP
MGAT4B	57.1972	1.00204	0.270054	3.71051	0.000207	0.00113156	q-value < 0.05	UP
FBXL13	85.7434	2.3531	0.369292	6.37193	1.87e-10	3.82e-09	q-value < 0.05	UP
ACOX1	1611.4	1.00454	0.138706	7.24222	4.41e-13	1.42e-11	q-value < 0.05	UP
SPC24	86.4712	1.50762	0.258884	5.82352	5.76e-09	8.94e-08	q-value < 0.05	UP
ALOX15	34.6587	2.28661	0.699464	3.26909	0.00107894	0.0047385	q-value < 0.05	UP
TREML1	4056.7	1.98373	0.247493	8.01531	1.1e-15	5.47e-14	q-value < 0.05	UP
ASGR2	1283.27	1.08869	0.203434	5.35154	8.72e-08	1.09e-06	q-value < 0.05	UP
BICDL2	2.25257	4.32573	1.79426	2.41088	0.0159143	0.0454929	q-value < 0.05	UP
PDZK1IP1	208.065	1.22955	0.283954	4.33008	1.49e-05	0.000111	q-value < 0.05	UP
TAL1	214.1	1.52931	0.287445	5.32035	1.04e-07	1.28e-06	q-value < 0.05	UP
PLPP3	19.7835	1.39251	0.471905	2.95082	0.0031693	0.0118499	q-value < 0.05	UP
ALPL	3084.69	10.0166	0.534072	18.7552	1.76e-78	4.74e-74	q-value < 0.05	UP
NEXN	269.978	1.56287	0.171929	9.09019	9.89e-20	9.68e-18	q-value < 0.05	UP
TRIM58	928.041	2.26107	0.225038	10.0475	9.42e-24	1.72e-21	q-value < 0.05	UP
FCGR3B	15914.4	6.57474	0.363285	18.0981	3.3e-73	2.97e-69	q-value < 0.05	UP
KLHDC8A	3.79153	5.50826	1.60312	3.43596	0.00059	0.00282367	q-value < 0.05	UP
CAPN13	3.42294	4.34012	1.69673	2.55793	0.0105297	0.0323494	q-value < 0.05	UP
SLC16A14	45.0272	2.80856	0.698669	4.01987	5.82e-05	0.000369	q-value < 0.05	UP
XIRP2	61.1134	3.29883	0.61742	5.34293	9.15e-08	1.14e-06	q-value < 0.05	UP
RNF149	5992.03	1.33207	0.231225	5.76093	8.37e-09	1.26e-07	q-value < 0.05	UP
S100A11	2962.85	1.02213	0.137502	7.43357	1.06e-13	3.82e-12	q-value < 0.05	UP
S100A9	30276.1	2.08632	0.19168	10.8844	1.37e-27	4.51e-25	q-value < 0.05	UP
S100A12	844.994	2.20521	0.220883	9.98359	1.8e-23	3.11e-21	q-value < 0.05	UP
TGFA	248.735	2.42597	0.337701	7.18378	6.78e-13	2.09e-11	q-value < 0.05	UP
FZD5	50.7139	1.47241	0.404393	3.64102	0.000272	0.00143497	q-value < 0.05	UP
COL6A3	124.058	1.96301	0.452591	4.33728	1.44e-05	0.000107	q-value < 0.05	UP
PROK2	946.485	3.90288	0.316108	12.3466	5.08e-35	3.61e-32	q-value < 0.05	UP
FSTL1	828.982	2.1462	0.294108	7.29731	2.94e-13	9.84e-12	q-value < 0.05	UP
CXCR1	3655.14	4.6526	0.366786	12.6848	7.18e-37	6.06e-34	q-value < 0.05	UP
MNDA	12035.1	1.53504	0.229177	6.69803	2.11e-11	5.05e-10	q-value < 0.05	UP
WDFY3	473.442	1.08801	0.179094	6.0751	1.24e-09	2.2e-08	q-value < 0.05	UP
PTX3	41.8577	1.74546	0.450075	3.87816	0.000105	0.000623	q-value < 0.05	UP
RBM47	2913.89	1.3495	0.154347	8.74328	2.26e-18	1.76e-16	q-value < 0.05	UP
PCOLCE2	31.5018	8.56356	1.19262	7.18047	6.95e-13	2.14e-11	q-value < 0.05	UP
CXCL3	255.887	2.41804	0.359655	6.72323	1.78e-11	4.29e-10	q-value < 0.05	UP
CXCL5	417.439	1.92638	0.258391	7.4553	8.97e-14	3.26e-12	q-value < 0.05	UP
PPBP	26253	2.00784	0.242125	8.29259	1.11e-16	6.52e-15	q-value < 0.05	UP
PF4	1095.8	2.14964	0.233935	9.18908	3.96e-20	4.05e-18	q-value < 0.05	UP
CXCL1	588.356	3.54571	0.353428	10.0324	1.1e-23	1.98e-21	q-value < 0.05	UP
CPA3	71.8414	1.90472	0.516498	3.68775	0.000226	0.00122357	q-value < 0.05	UP
PLB1	796.658	1.14181	0.209716	5.44458	5.19e-08	6.73e-07	q-value < 0.05	UP
KIF15	121.329	1.99208	0.279392	7.13005	1e-12	2.98e-11	q-value < 0.05	UP
CDCP1	77.7398	1.03914	0.352197	2.95045	0.00317312	0.0118625	q-value < 0.05	UP
CCR1	4312.59	1.45913	0.188566	7.73802	1.01e-14	4.34e-13	q-value < 0.05	UP
LIPH	137.415	2.12086	0.397482	5.33574	9.52e-08	1.18e-06	q-value < 0.05	UP
ZDHHC19	18.789	2.47552	0.6496	3.81084	0.000138	0.000792	q-value < 0.05	UP
S100P	94.0128	4.23462	0.37605	11.2608	2.05e-29	8.26e-27	q-value < 0.05	UP
EMCN	5.81094	3.06286	0.723952	4.23075	2.33e-05	0.000164	q-value < 0.05	UP
CDC25A	18.3739	1.6798	0.657742	2.55388	0.0106529	0.032624	q-value < 0.05	UP
CAMP	207.225	6.40622	0.474468	13.5019	1.52e-41	1.87e-38	q-value < 0.05	UP
SPRY1	71.6363	2.35375	0.393961	5.97458	2.31e-09	3.87e-08	q-value < 0.05	UP
HSPA4L	9.3752	3.20903	0.780255	4.1128	3.91e-05	0.00026	q-value < 0.05	UP
POC1A	125.174	1.3064	0.252802	5.16767	2.37e-07	2.7e-06	q-value < 0.05	UP
MAD2L1	407.704	1.07394	0.169254	6.34518	2.22e-10	4.5e-09	q-value < 0.05	UP
GUCY1A1	375.071	1.06092	0.230007	4.61257	3.98e-06	3.39e-05	q-value < 0.05	UP
GASK1B	2244.4	1.20728	0.206404	5.8491	4.94e-09	7.73e-08	q-value < 0.05	UP
ITGA2	48.7718	1.5155	0.462987	3.2733	0.00106298	0.00467372	q-value < 0.05	UP
ELOVL7	961.242	2.26086	0.215912	10.4712	1.17e-25	2.93e-23	q-value < 0.05	UP
ANKRD33B	156.298	1.33359	0.290135	4.59644	4.3e-06	3.63e-05	q-value < 0.05	UP
F2RL1	367.462	1.54702	0.232522	6.65321	2.87e-11	6.72e-10	q-value < 0.05	UP
IQUB	3.90679	2.19836	0.670375	3.2793	0.00104065	0.00459724	q-value < 0.05	UP
HEY1	22.1599	2.30969	0.741831	3.11349	0.00184886	0.00750603	q-value < 0.05	UP
COL1A2	6.48901	6.12176	2.38199	2.57002	0.0101692	0.0313904	q-value < 0.05	UP
CHMP4C	10.1125	2.6584	0.676476	3.92978	8.5e-05	0.000515	q-value < 0.05	UP
DEFA4	245.029	8.79164	0.691255	12.7184	4.67e-37	4.07e-34	q-value < 0.05	UP
GPER1	119.767	1.92895	0.421904	4.57201	4.83e-06	4.04e-05	q-value < 0.05	UP
MICALL2	37.8296	1.18696	0.370702	3.20194	0.00136508	0.00578271	q-value < 0.05	UP
DCSTAMP	18.6316	1.70405	0.715328	2.38219	0.01721	0.0484988	q-value < 0.05	UP
NFIL3	1054.12	1.81799	0.203731	8.92347	4.52e-19	3.9e-17	q-value < 0.05	UP
LLCFC1	3.03831	4.7722	1.17951	4.04591	5.21e-05	0.000335	q-value < 0.05	UP
NCF1C	3565.85	1.50514	0.198558	7.58035	3.45e-14	1.35e-12	q-value < 0.05	UP
MELK	150.195	2.17874	0.370302	5.88368	4.01e-09	6.37e-08	q-value < 0.05	UP
ARMC3	96.411	2.2121	0.307346	7.19742	6.14e-13	1.9e-11	q-value < 0.05	UP
MARCHF8	1312.65	1.40443	0.187128	7.50517	6.13e-14	2.31e-12	q-value < 0.05	UP
TSHR	62.9717	1.72614	0.356063	4.84786	1.25e-06	1.2e-05	q-value < 0.05	UP
GJB2	5.44346	4.12928	1.23966	3.33097	0.000865	0.00392733	q-value < 0.05	UP
SKA3	96.4363	2.06149	0.328283	6.27962	3.39e-10	6.67e-09	q-value < 0.05	UP
DEPP1	90.2971	3.72103	0.585785	6.3522	2.12e-10	4.33e-09	q-value < 0.05	UP
BEND7	11.1458	3.0381	0.750654	4.04727	5.18e-05	0.000334	q-value < 0.05	UP
SLC18A2	89.2191	1.43607	0.273778	5.24538	1.56e-07	1.85e-06	q-value < 0.05	UP
CLEC1B	580.434	1.84059	0.22602	8.14351	3.84e-16	2.09e-14	q-value < 0.05	UP
TMEM52B	85.7667	1.18482	0.301468	3.93017	8.49e-05	0.000514	q-value < 0.05	UP
GFI1B	1697.62	1.8812	0.191465	9.82532	8.76e-23	1.35e-20	q-value < 0.05	UP
SPMIP5	1.9616	4.37748	1.76171	2.48478	0.012963	0.0383678	q-value < 0.05	UP
UBTD1	50.0256	1.08869	0.255563	4.25996	2.04e-05	0.000147	q-value < 0.05	UP
TTC7B	106.15	2.33211	0.357879	6.51649	7.2e-11	1.58e-09	q-value < 0.05	UP
IFI27	714.83	6.01274	0.526079	11.4293	2.98e-30	1.3e-27	q-value < 0.05	UP
LIPC	84.3078	1.00905	0.283074	3.56463	0.000364	0.00185741	q-value < 0.05	UP
JAM3	862.724	1.79653	0.194553	9.23414	2.6e-20	2.74e-18	q-value < 0.05	UP
CMTM5	659.837	2.10133	0.259312	8.10349	5.34e-16	2.83e-14	q-value < 0.05	UP
FBN1	22.3078	1.92638	0.723251	2.6635	0.00773327	0.0250254	q-value < 0.05	UP
AVPR1A	55.3137	1.01477	0.360207	2.81718	0.00484474	0.0169112	q-value < 0.05	UP
C2	90.56	1.38212	0.268462	5.14831	2.63e-07	2.96e-06	q-value < 0.05	UP
CENPN	135.6	1.16883	0.161568	7.23427	4.68e-13	1.49e-11	q-value < 0.05	UP
CLEC4E	1299.3	1.53913	0.209357	7.35169	1.96e-13	6.79e-12	q-value < 0.05	UP
CLEC4D	972.135	1.69221	0.23094	7.32747	2.35e-13	8.02e-12	q-value < 0.05	UP
HSP90B1	14588	1.27974	0.15673	8.16523	3.21e-16	1.75e-14	q-value < 0.05	UP
BEX3	547.084	1.72081	0.200733	8.57265	1.01e-17	6.95e-16	q-value < 0.05	UP
PCLAF	56.8764	2.2794	0.292299	7.79819	6.28e-15	2.75e-13	q-value < 0.05	UP
ANPEP	9114.59	1.37855	0.211413	6.52064	7e-11	1.54e-09	q-value < 0.05	UP
PLK1	262.237	2.24484	0.235121	9.54758	1.33e-21	1.69e-19	q-value < 0.05	UP
STX3	626.172	2.01996	0.240201	8.40947	4.12e-17	2.58e-15	q-value < 0.05	UP
C15orf48	18.2209	1.49062	0.378805	3.93507	8.32e-05	0.000506	q-value < 0.05	UP
EPB42	253.016	5.21009	0.63698	8.17935	2.85e-16	1.57e-14	q-value < 0.05	UP
MAP1A	756.523	1.6574	0.24159	6.86037	6.87e-12	1.79e-10	q-value < 0.05	UP
NKX3-1	108.112	1.09122	0.285403	3.82344	0.000132	0.000758	q-value < 0.05	UP
SAMD14	49.3309	2.16645	0.488855	4.43167	9.35e-06	7.28e-05	q-value < 0.05	UP
TMEM92	5.20286	5.96421	1.10581	5.39353	6.91e-08	8.8e-07	q-value < 0.05	UP
LOXHD1	117.529	1.58606	0.346993	4.57086	4.86e-06	4.06e-05	q-value < 0.05	UP
GNG8	3.26087	2.83192	0.808877	3.50105	0.000463	0.00228531	q-value < 0.05	UP
CA4	263.757	9.82447	0.58667	16.7461	6.04e-63	2.33e-59	q-value < 0.05	UP
TPM4	13521.6	1.48162	0.134684	11.0007	3.79e-28	1.3e-25	q-value < 0.05	UP
CDT1	28.742	1.36326	0.406714	3.3519	0.000803	0.00368792	q-value < 0.05	UP
DNAAF3	1.88102	3.31047	1.05849	3.12754	0.00176273	0.00719531	q-value < 0.05	UP
RILP	40.0345	1.19614	0.260535	4.5911	4.41e-06	3.71e-05	q-value < 0.05	UP
TK1	563.821	2.03639	0.213434	9.54107	1.41e-21	1.78e-19	q-value < 0.05	UP
VWCE	6.35546	1.91241	0.747252	2.55926	0.0104896	0.032252	q-value < 0.05	UP
BATF2	154.195	2.65618	0.42749	6.21344	5.18e-10	9.85e-09	q-value < 0.05	UP
PBK	59.6562	2.34018	0.479855	4.87684	1.08e-06	1.05e-05	q-value < 0.05	UP
RAB4A	850.746	1.12088	0.172319	6.50465	7.79e-11	1.7e-09	q-value < 0.05	UP
NT5DC2	57.2757	1.43405	0.325958	4.39949	1.09e-05	8.31e-05	q-value < 0.05	UP
ACOX2	38.3367	1.57449	0.433996	3.62789	0.000286	0.00149919	q-value < 0.05	UP
RAB31	5683.04	1.02206	0.125532	8.14184	3.89e-16	2.11e-14	q-value < 0.05	UP
CAVIN2	14897.4	1.88354	0.183931	10.2404	1.31e-24	2.76e-22	q-value < 0.05	UP
ADAM9	1744.04	1.34787	0.156946	8.58813	8.84e-18	6.16e-16	q-value < 0.05	UP
BTNL3	4.84249	3.74936	1.45966	2.56864	0.0102097	0.0314991	q-value < 0.05	UP
IRS1	86.0999	1.02388	0.278009	3.68289	0.000231	0.00124369	q-value < 0.05	UP
AFAP1L2	140.516	1.41766	0.291162	4.86896	1.12e-06	1.09e-05	q-value < 0.05	UP
GCSAML	80.8397	2.07633	0.362843	5.72238	1.05e-08	1.55e-07	q-value < 0.05	UP
SH3TC2	415.997	2.19235	0.285678	7.67418	1.66e-14	6.92e-13	q-value < 0.05	UP
P2RY12	193.358	1.51591	0.220121	6.88671	5.71e-12	1.5e-10	q-value < 0.05	UP
RNASE2	413.584	1.94809	0.241383	8.07052	7e-16	3.62e-14	q-value < 0.05	UP
RNASE3	47.5452	3.73307	0.471956	7.90978	2.58e-15	1.21e-13	q-value < 0.05	UP
PTK2	698.129	1.07746	0.16512	6.52533	6.79e-11	1.5e-09	q-value < 0.05	UP
PTAFR	5821.26	1.09049	0.166017	6.56854	5.08e-11	1.15e-09	q-value < 0.05	UP
CXCL8	15453	2.71762	0.300917	9.03111	1.7e-19	1.61e-17	q-value < 0.05	UP
SDC2	97.1571	2.21317	0.42554	5.20086	1.98e-07	2.29e-06	q-value < 0.05	UP
CLIC4	2530.43	1.47785	0.145574	10.1519	3.25e-24	6.27e-22	q-value < 0.05	UP
CKAP2L	92.1127	2.24403	0.346471	6.47682	9.37e-11	2.02e-09	q-value < 0.05	UP
BUB1	470.88	2.4669	0.237092	10.4048	2.36e-25	5.59e-23	q-value < 0.05	UP
GP9	1027.52	1.68031	0.246223	6.82437	8.83e-12	2.25e-10	q-value < 0.05	UP
LIMS1	9084.76	1.62286	0.153714	10.5576	4.68e-26	1.24e-23	q-value < 0.05	UP
P2RY1	338.989	1.68784	0.223798	7.54181	4.63e-14	1.77e-12	q-value < 0.05	UP
AHSP	29.567	5.76567	0.653201	8.82679	1.08e-18	8.76e-17	q-value < 0.05	UP
REPS2	287.007	2.52516	0.304384	8.29598	1.08e-16	6.36e-15	q-value < 0.05	UP
TPST1	274.015	2.70505	0.30539	8.85771	8.17e-19	6.78e-17	q-value < 0.05	UP
TMEM154	5722.04	1.20015	0.171729	6.98862	2.78e-12	7.68e-11	q-value < 0.05	UP
GYPA	15.077	4.6032	0.914421	5.034	4.8e-07	5.08e-06	q-value < 0.05	UP
FAXDC2	2868.37	1.97573	0.231644	8.52915	1.47e-17	9.86e-16	q-value < 0.05	UP
CDK1	237.214	2.23761	0.25107	8.91231	5e-19	4.29e-17	q-value < 0.05	UP
B3GNT2	976.837	1.10709	0.274127	4.03859	5.38e-05	0.000345	q-value < 0.05	UP
ADORA2B	196.838	1.04958	0.225865	4.64696	3.37e-06	2.93e-05	q-value < 0.05	UP
TMT1B	74.5734	4.73914	0.729608	6.49545	8.28e-11	1.79e-09	q-value < 0.05	UP
MZB1	2042.37	2.33852	0.263953	8.85961	8.03e-19	6.69e-17	q-value < 0.05	UP
PFKFB3	4319.19	1.01558	0.224077	4.53226	5.84e-06	4.79e-05	q-value < 0.05	UP
HTRA3	1.99043	4.58072	1.87937	2.43736	0.0147948	0.042773	q-value < 0.05	UP
GPR27	30.8538	2.30592	0.46386	4.97116	6.66e-07	6.8e-06	q-value < 0.05	UP
OSCAR	1317.56	1.11234	0.186416	5.96698	2.42e-09	4.03e-08	q-value < 0.05	UP
NCBP2L	17.4191	2.06871	0.603633	3.42709	0.00061	0.00290359	q-value < 0.05	UP
CAVIN3	16.7951	1.00717	0.381052	2.64312	0.00821457	0.0263706	q-value < 0.05	UP
CEACAM3	560.845	2.84053	0.327255	8.67989	3.96e-18	2.93e-16	q-value < 0.05	UP
FPR2	3107.99	2.52789	0.245649	10.2907	7.76e-25	1.72e-22	q-value < 0.05	UP
FPR1	16056.8	1.89316	0.19175	9.87303	5.45e-23	8.66e-21	q-value < 0.05	UP
LRG1	930.623	3.74258	0.322926	11.5896	4.65e-31	2.13e-28	q-value < 0.05	UP
SHCBP1	393.205	2.54556	0.296389	8.58858	8.8e-18	6.16e-16	q-value < 0.05	UP
ESCO2	75.9007	1.97731	0.349297	5.66083	1.51e-08	2.16e-07	q-value < 0.05	UP
BCL2L1	1979.8	1.46116	0.155095	9.42109	4.46e-21	5.09e-19	q-value < 0.05	UP
PTCRA	412.372	1.53921	0.217087	7.09029	1.34e-12	3.9e-11	q-value < 0.05	UP
RASGRP4	1381.05	1.05302	0.154499	6.81571	9.38e-12	2.37e-10	q-value < 0.05	UP
RRM2	1940.6	2.75527	0.233405	11.8047	3.69e-32	1.85e-29	q-value < 0.05	UP
C3AR1	3449.62	1.42971	0.261693	5.46329	4.67e-08	6.13e-07	q-value < 0.05	UP
FRMD3	1007.83	1.89343	0.197853	9.56987	1.07e-21	1.4e-19	q-value < 0.05	UP
PRL	4.21202	3.55016	1.09382	3.24566	0.00117177	0.00508184	q-value < 0.05	UP
AZU1	164.179	4.29747	0.432484	9.93671	2.88e-23	4.78e-21	q-value < 0.05	UP
BPGM	1488.71	1.16013	0.182838	6.34514	2.22e-10	4.5e-09	q-value < 0.05	UP
GTPBP2	1167.62	1.19646	0.160385	7.45994	8.66e-14	3.16e-12	q-value < 0.05	UP
MANEA	447.794	1.00541	0.189509	5.30537	1.12e-07	1.38e-06	q-value < 0.05	UP
PDE3A	107.824	1.73915	0.404659	4.29781	1.72e-05	0.000126	q-value < 0.05	UP
EGFL7	304.801	2.06374	0.260638	7.91802	2.41e-15	1.14e-13	q-value < 0.05	UP
MYEOV	111.266	1.1203	0.348241	3.21704	0.00129522	0.00552142	q-value < 0.05	UP
MIR4435-2HG	1248.64	1.10192	0.144364	7.63295	2.29e-14	9.25e-13	q-value < 0.05	UP
HPSE	1530.22	1.2968	0.161257	8.04181	8.85e-16	4.51e-14	q-value < 0.05	UP
HSPA6	1063.69	1.51725	0.250906	6.04707	1.48e-09	2.58e-08	q-value < 0.05	UP
ABLIM3	1641.57	2.45127	0.248962	9.84595	7.14e-23	1.12e-20	q-value < 0.05	UP
SLC2A14	99.4568	1.31883	0.208532	6.32436	2.54e-10	5.12e-09	q-value < 0.05	UP
PPP1R3B	810.617	2.10886	0.226723	9.3015	1.38e-20	1.49e-18	q-value < 0.05	UP
STOX2	3.9819	5.57937	1.34449	4.1498	3.33e-05	0.000227	q-value < 0.05	UP
TRIB1	1249.5	2.18356	0.237098	9.2095	3.28e-20	3.37e-18	q-value < 0.05	UP
KCNK7	17.3899	1.21403	0.47742	2.5429	0.0109937	0.0334969	q-value < 0.05	UP
C1QB	294.812	1.7598	0.287206	6.12732	8.94e-10	1.63e-08	q-value < 0.05	UP
OLR1	172.881	2.612	0.359697	7.26166	3.82e-13	1.25e-11	q-value < 0.05	UP
TNFRSF10C	890.238	4.4455	0.344629	12.8994	4.54e-38	4.54e-35	q-value < 0.05	UP
MOB1B	800.339	1.296	0.170871	7.58465	3.33e-14	1.31e-12	q-value < 0.05	UP
SULT1B1	546.046	1.32	0.229732	5.74582	9.15e-09	1.37e-07	q-value < 0.05	UP
TRAPPC3L	79.081	1.71727	0.293564	5.84972	4.92e-09	7.7e-08	q-value < 0.05	UP
SLC19A1	1331.57	1.01415	0.180534	5.6175	1.94e-08	2.73e-07	q-value < 0.05	UP
PHOSPHO1	560.51	3.27172	0.283164	11.5542	7.03e-31	3.17e-28	q-value < 0.05	UP
GPR160	179.375	1.40273	0.241582	5.80645	6.38e-09	9.78e-08	q-value < 0.05	UP
CEP19	197.218	2.21123	0.316374	6.98929	2.76e-12	7.65e-11	q-value < 0.05	UP
MSRB3	292.201	2.00738	0.243848	8.23212	1.84e-16	1.05e-14	q-value < 0.05	UP
TLR1	1936.91	1.45314	0.199248	7.29311	3.03e-13	1.01e-11	q-value < 0.05	UP
TLR6	544.116	1.47972	0.208169	7.10827	1.18e-12	3.45e-11	q-value < 0.05	UP
SELP	2904.71	2.15566	0.241166	8.93851	3.94e-19	3.47e-17	q-value < 0.05	UP
EXO1	126.349	2.33216	0.440481	5.29459	1.19e-07	1.45e-06	q-value < 0.05	UP
C12orf76	837.294	1.64778	0.218226	7.5508	4.33e-14	1.66e-12	q-value < 0.05	UP
KY	62.4468	5.70021	0.512826	11.1153	1.06e-28	3.82e-26	q-value < 0.05	UP
SH3PXD2B	27.8338	1.82778	0.523234	3.49324	0.000477	0.00234596	q-value < 0.05	UP
NLRP6	75.3756	1.38949	0.355112	3.91282	9.12e-05	0.000547	q-value < 0.05	UP
UBE2C	128.047	2.16199	0.268578	8.04977	8.3e-16	4.24e-14	q-value < 0.05	UP
SPSB4	2.92486	4.79193	1.63654	2.92809	0.00341051	0.0125932	q-value < 0.05	UP
TP53I11	1140.41	1.01501	0.1682	6.03453	1.59e-09	2.77e-08	q-value < 0.05	UP
NRIP3	234.499	2.21118	0.408437	5.41377	6.17e-08	7.92e-07	q-value < 0.05	UP
FOSL1	309.548	2.2815	0.389746	5.85382	4.8e-09	7.53e-08	q-value < 0.05	UP
SFN	2.23891	2.37157	0.80494	2.94627	0.00321629	0.0119941	q-value < 0.05	UP
TSPEAR	2.15747	4.60613	1.54945	2.97274	0.00295153	0.011178	q-value < 0.05	UP
LRRN1	15.0435	3.09331	0.871688	3.54865	0.000387	0.00195883	q-value < 0.05	UP
DENND2C	96.1443	1.49446	0.352676	4.2375	2.26e-05	0.00016	q-value < 0.05	UP
NUPR1	2.44259	3.09059	0.956954	3.22961	0.0012396	0.00532038	q-value < 0.05	UP
SPHK1	170.111	1.59606	0.262843	6.07229	1.26e-09	2.23e-08	q-value < 0.05	UP
B3GNT5	740.59	1.87311	0.299596	6.25211	4.05e-10	7.82e-09	q-value < 0.05	UP
RUFY1	3296.56	1.39578	0.20723	6.7354	1.63e-11	3.96e-10	q-value < 0.05	UP
BASP1	105.448	2.67279	0.299115	8.93564	4.05e-19	3.55e-17	q-value < 0.05	UP
TYMS	68.7525	2.19046	0.289481	7.56683	3.82e-14	1.48e-12	q-value < 0.05	UP
PNMA1	1107.03	1.22665	0.369582	3.31903	0.000903	0.00407042	q-value < 0.05	UP
ACER2	48.1503	1.73196	0.464037	3.73237	0.00019	0.00105197	q-value < 0.05	UP
IRAG1-AS1	18.9453	2.07197	0.442342	4.68409	2.81e-06	2.49e-05	q-value < 0.05	UP
ANO6	4100.44	1.23567	0.132066	9.35649	8.24e-21	9.13e-19	q-value < 0.05	UP
TALDO1	10433.4	1.12299	0.114696	9.79096	1.23e-22	1.85e-20	q-value < 0.05	UP
B3GNT8	215.599	1.19753	0.24933	4.80298	1.56e-06	1.47e-05	q-value < 0.05	UP
BEND2	719.259	1.66895	0.23352	7.14695	8.87e-13	2.67e-11	q-value < 0.05	UP
IRX3	2.33678	2.00903	0.828956	2.42356	0.015369	0.0442433	q-value < 0.05	UP
CD163	5129.63	1.18071	0.195463	6.04056	1.54e-09	2.67e-08	q-value < 0.05	UP
HASPIN	32.0173	2.14666	0.585937	3.66363	0.000249	0.00132756	q-value < 0.05	UP
CD151	826.415	1.26231	0.160468	7.86643	3.65e-15	1.67e-13	q-value < 0.05	UP
CALHM5	44.0283	2.37921	0.776715	3.06316	0.00219011	0.00869033	q-value < 0.05	UP
GK4P	21.0091	1.73937	0.25849	6.72897	1.71e-11	4.14e-10	q-value < 0.05	UP
GLDC	42.2684	1.71496	0.502305	3.41417	0.00064	0.00302246	q-value < 0.05	UP
GLULP4	11.5636	1.44948	0.271631	5.33622	9.49e-08	1.18e-06	q-value < 0.05	UP
THBD	2227.7	2.98752	0.277646	10.7602	5.31e-27	1.59e-24	q-value < 0.05	UP
OPLAH	155.4	1.19911	0.331991	3.61188	0.000304	0.00158314	q-value < 0.05	UP
AURKB	145.73	1.7007	0.261869	6.49446	8.33e-11	1.8e-09	q-value < 0.05	UP
EXOC3L1	45.6383	1.18414	0.39757	2.97846	0.00289701	0.0110024	q-value < 0.05	UP
NSUN7	46.9244	3.03667	0.545806	5.56365	2.64e-08	3.63e-07	q-value < 0.05	UP
GATA2	163.487	1.7485	0.308949	5.65951	1.52e-08	2.18e-07	q-value < 0.05	UP
EGR3	284.904	1.29961	0.291355	4.46056	8.17e-06	6.47e-05	q-value < 0.05	UP
SLITRK4	256.827	1.00093	0.258673	3.86948	0.000109	0.000644	q-value < 0.05	UP
APOBEC3B	198.138	2.57295	0.353777	7.2728	3.52e-13	1.15e-11	q-value < 0.05	UP
GIPC3	15.3538	1.81391	0.570063	3.18194	0.00146293	0.00612821	q-value < 0.05	UP
ABCA13	177.986	6.44846	0.665991	9.68251	3.58e-22	4.93e-20	q-value < 0.05	UP
NAIPP2	168.905	1.19906	0.200531	5.97942	2.24e-09	3.77e-08	q-value < 0.05	UP
CSNK1A1L	26.6386	5.49896	0.64157	8.5711	1.03e-17	7.01e-16	q-value < 0.05	UP
CNEP1R1P1	11.4718	1.85216	0.599985	3.08701	0.00202182	0.00812033	q-value < 0.05	UP
PNPLA1	130.269	1.9309	0.314915	6.13149	8.71e-10	1.59e-08	q-value < 0.05	UP
MTURN	750.079	1.67344	0.201524	8.30392	1.01e-16	5.98e-15	q-value < 0.05	UP
BHLHA15	3.5937	2.28809	0.73467	3.11445	0.00184287	0.00748394	q-value < 0.05	UP
H2AC6	14059.6	2.09057	0.175465	11.9144	9.96e-33	5.17e-30	q-value < 0.05	UP
H2BC4	525.71	2.29904	0.204912	11.2196	3.27e-29	1.3e-26	q-value < 0.05	UP
YOD1	538.734	1.29712	0.17726	7.31761	2.52e-13	8.59e-12	q-value < 0.05	UP
WDFY3-AS2	15.9237	1.92267	0.576052	3.33766	0.000845	0.00385263	q-value < 0.05	UP
CXCR2	5734.06	4.45477	0.332268	13.4072	5.49e-41	6.45e-38	q-value < 0.05	UP
OXTR	87.4097	2.01399	0.349113	5.7689	7.98e-09	1.2e-07	q-value < 0.05	UP
LSMEM1	143.255	1.89128	0.277677	6.81109	9.69e-12	2.44e-10	q-value < 0.05	UP
FRAT2	161.721	1.0866	0.255787	4.24807	2.16e-05	0.000154	q-value < 0.05	UP
DDX60L	2958.44	1.21173	0.172752	7.01427	2.31e-12	6.49e-11	q-value < 0.05	UP
AATK	82.0795	1.74378	0.305212	5.71334	1.11e-08	1.63e-07	q-value < 0.05	UP
ZNF467	255.515	1.19927	0.284787	4.2111	2.54e-05	0.000178	q-value < 0.05	UP
TMEM45A	46.1879	2.24349	0.404275	5.54941	2.87e-08	3.91e-07	q-value < 0.05	UP
LINC03040	3.74991	2.65848	0.946083	2.80999	0.00495431	0.0172402	q-value < 0.05	UP
P2RY13	2747.69	1.34304	0.233506	5.75163	8.84e-09	1.32e-07	q-value < 0.05	UP
PHLDA2	66.3912	1.49949	0.336398	4.45748	8.29e-06	6.55e-05	q-value < 0.05	UP
MACIR	416.417	1.3469	0.189282	7.11584	1.11e-12	3.28e-11	q-value < 0.05	UP
TMEM252	7.09525	6.41077	1.14745	5.58696	2.31e-08	3.23e-07	q-value < 0.05	UP
CHST15	2879.54	1.04538	0.162397	6.43714	1.22e-10	2.57e-09	q-value < 0.05	UP
TRPC2	59.2236	1.44356	0.458275	3.14999	0.00163274	0.00673592	q-value < 0.05	UP
GET1	448.517	1.14773	0.191971	5.97866	2.25e-09	3.79e-08	q-value < 0.05	UP
NCF1B	2017.54	1.32426	0.185862	7.12498	1.04e-12	3.09e-11	q-value < 0.05	UP
LIMK2	2785.2	1.81173	0.219905	8.23867	1.74e-16	9.97e-15	q-value < 0.05	UP
RGS6	220.914	1.87786	0.272747	6.885	5.78e-12	1.52e-10	q-value < 0.05	UP
SLC35D3	30.6544	1.49903	0.58772	2.55059	0.010754	0.0328778	q-value < 0.05	UP
GRID1	1.96818	3.66908	1.40692	2.60788	0.00911049	0.0287144	q-value < 0.05	UP
HCAR2	1107.09	2.3013	0.282897	8.13474	4.13e-16	2.23e-14	q-value < 0.05	UP
C1orf116	94.6611	1.37885	0.46032	2.9954	0.00274081	0.0104903	q-value < 0.05	UP
ADGRG3	1621.46	5.7457	0.408407	14.0686	5.93e-45	9.42e-42	q-value < 0.05	UP
PYCR1	114.573	1.99952	0.355379	5.62644	1.84e-08	2.61e-07	q-value < 0.05	UP
MCEMP1	1542.63	1.96776	0.207201	9.49686	2.16e-21	2.63e-19	q-value < 0.05	UP
SLC25A10	6.25292	1.03401	0.391545	2.64085	0.00826985	0.0265291	q-value < 0.05	UP
ENSG00000183154	38.327	1.01462	0.262857	3.85998	0.000113	0.000666	q-value < 0.05	UP
RIPK4	10.1509	4.3884	1.68295	2.60757	0.00911868	0.0287335	q-value < 0.05	UP
TENT5C	6043.1	1.12573	0.180298	6.24374	4.27e-10	8.2e-09	q-value < 0.05	UP
PCBP3	33.7602	1.07543	0.43146	2.49253	0.0126837	0.0376566	q-value < 0.05	UP
ZNF438	559.148	1.11251	0.197086	5.64478	1.65e-08	2.36e-07	q-value < 0.05	UP
CCR3	195.14	3.03059	0.459187	6.59989	4.11e-11	9.45e-10	q-value < 0.05	UP
CMKLR2	14.7401	2.76456	0.845864	3.26833	0.00108185	0.00474897	q-value < 0.05	UP
LHFPL6	78.3628	1.44678	0.471837	3.06626	0.00216751	0.00861457	q-value < 0.05	UP
KREMEN1	167.561	4.05511	0.514065	7.88833	3.06e-15	1.42e-13	q-value < 0.05	UP
TUBA8	21.721	1.51912	0.331365	4.58444	4.55e-06	3.83e-05	q-value < 0.05	UP
ANKRD45	2.47508	4.55066	1.35989	3.34635	0.000819	0.0037459	q-value < 0.05	UP
FAM3B	3.43702	3.00051	1.14476	2.62109	0.00876492	0.0278232	q-value < 0.05	UP
DNAH2	26.4018	1.85776	0.672257	2.76347	0.00571905	0.0194357	q-value < 0.05	UP
TREML3P	74.4401	2.12417	0.319745	6.64333	3.07e-11	7.18e-10	q-value < 0.05	UP
CLDN5	714.593	1.08548	0.235309	4.613	3.97e-06	3.38e-05	q-value < 0.05	UP
CRELD2	512.339	1.52113	0.253864	5.9919	2.07e-09	3.52e-08	q-value < 0.05	UP
TACSTD2	84.5419	3.2435	0.81133	3.99775	6.39e-05	0.000401	q-value < 0.05	UP
H1-5	11.8549	1.72604	0.414337	4.1658	3.1e-05	0.000212	q-value < 0.05	UP
CSF1	88.3886	1.67384	0.375406	4.45874	8.24e-06	6.52e-05	q-value < 0.05	UP
A3GALT2	2.32469	1.90564	0.706091	2.69886	0.00695767	0.022907	q-value < 0.05	UP
CCR10	19.7022	1.07532	0.348204	3.08817	0.0020139	0.00809336	q-value < 0.05	UP
PROS1	1621.74	2.18774	0.326954	6.69128	2.21e-11	5.26e-10	q-value < 0.05	UP
SOCS3	2323.4	1.31549	0.204076	6.4461	1.15e-10	2.43e-09	q-value < 0.05	UP
SNN	2831.37	1.29349	0.143102	9.03894	1.58e-19	1.5e-17	q-value < 0.05	UP
KCNH7	8.33973	2.95882	0.560111	5.28255	1.27e-07	1.54e-06	q-value < 0.05	UP
CDCA2	119.681	2.53112	0.425961	5.94215	2.81e-09	4.63e-08	q-value < 0.05	UP
H2BC21	5536.15	1.86583	0.174857	10.6706	1.4e-26	4.06e-24	q-value < 0.05	UP
SMIM10	13.8041	1.32832	0.498373	2.66532	0.00769151	0.0249195	q-value < 0.05	UP
OSBP2	1407.42	2.28851	0.335884	6.8134	9.53e-12	2.4e-10	q-value < 0.05	UP
PRR16	14.2156	1.86775	0.677087	2.75851	0.0058065	0.0196858	q-value < 0.05	UP
USP18	452.751	1.33427	0.257262	5.18641	2.14e-07	2.46e-06	q-value < 0.05	UP
MAFF	383.786	1.30943	0.40087	3.26647	0.00108896	0.00477553	q-value < 0.05	UP
SLC24A3	60.6978	1.9299	0.446533	4.32196	1.55e-05	0.000114	q-value < 0.05	UP
H2BC13	8.12304	2.32318	0.552436	4.20534	2.61e-05	0.000182	q-value < 0.05	UP
MIXL1	17.8717	2.15651	0.590239	3.65362	0.000259	0.00137301	q-value < 0.05	UP
IFITM2	5314.6	1.55928	0.196614	7.93066	2.18e-15	1.04e-13	q-value < 0.05	UP
TCEAL9	53.3381	1.78994	0.27329	6.54959	5.77e-11	1.29e-09	q-value < 0.05	UP
GP1BA	740.953	2.18395	0.228363	9.5635	1.14e-21	1.47e-19	q-value < 0.05	UP
ARL15	514.575	1.02295	0.143969	7.10534	1.2e-12	3.52e-11	q-value < 0.05	UP
TCN2	1586.85	1.62767	0.193489	8.4122	4.02e-17	2.52e-15	q-value < 0.05	UP
GAS2L1	41.086	1.86973	0.353052	5.2959	1.18e-07	1.44e-06	q-value < 0.05	UP
PARPBP	131.528	1.10335	0.191378	5.76529	8.15e-09	1.23e-07	q-value < 0.05	UP
PRKG1	92.1787	1.63018	0.419263	3.88821	0.000101	0.0006	q-value < 0.05	UP
INKA1	161.02	1.39364	0.259655	5.36725	7.99e-08	1.01e-06	q-value < 0.05	UP
PBX1	278.356	1.53187	0.25606	5.98247	2.2e-09	3.72e-08	q-value < 0.05	UP
IFIT1	1827.96	2.89404	0.383078	7.5547	4.2e-14	1.61e-12	q-value < 0.05	UP
FFAR3	55.5999	2.1134	0.428047	4.93731	7.92e-07	7.96e-06	q-value < 0.05	UP
KLHDC8B	478.931	1.6487	0.256055	6.43887	1.2e-10	2.54e-09	q-value < 0.05	UP
LRRC70	13.7354	1.62913	0.518548	3.14172	0.00167956	0.00690343	q-value < 0.05	UP
CYP4F2	2.79127	4.47891	0.943998	4.74462	2.09e-06	1.9e-05	q-value < 0.05	UP
KIF18B	49.8605	1.80583	0.539433	3.34765	0.000815	0.00373034	q-value < 0.05	UP
BPIFB3	2.43411	2.89588	0.847939	3.41521	0.000637	0.00301441	q-value < 0.05	UP
MTARC1	373.3	1.82063	0.282473	6.4453	1.15e-10	2.44e-09	q-value < 0.05	UP
FCAR	2887.13	1.93343	0.207003	9.34014	9.62e-21	1.05e-18	q-value < 0.05	UP
CYP4F3	610.365	6.26655	0.51391	12.1939	3.35e-34	2.15e-31	q-value < 0.05	UP
MIR22HG	1996.56	1.15437	0.166139	6.94823	3.7e-12	1e-10	q-value < 0.05	UP
HPDL	42.8198	1.16687	0.385059	3.03035	0.00244268	0.00953149	q-value < 0.05	UP
PDE2A	154.497	2.06754	0.341298	6.05786	1.38e-09	2.42e-08	q-value < 0.05	UP
HYAL3	194.453	1.12137	0.219467	5.10954	3.23e-07	3.56e-06	q-value < 0.05	UP
TMEM17	32.4001	1.52588	0.452327	3.3734	0.000742	0.00344022	q-value < 0.05	UP
RHD	413.466	1.48734	0.223755	6.6472	2.99e-11	7e-10	q-value < 0.05	UP
MITF	392.21	1.36431	0.194684	7.0078	2.42e-12	6.76e-11	q-value < 0.05	UP
AKR1C1	14.2938	1.61855	0.539556	2.99977	0.0027018	0.0103674	q-value < 0.05	UP
DCC	10.8362	7.02383	1.55385	4.52029	6.18e-06	5.04e-05	q-value < 0.05	UP
H1-6	22.8709	2.36119	0.468796	5.03672	4.74e-07	5.02e-06	q-value < 0.05	UP
COL4A1	2.75942	3.80357	1.04048	3.6556	0.000257	0.00136388	q-value < 0.05	UP
GJA4	9.67864	2.62617	0.985698	2.66427	0.00771552	0.024985	q-value < 0.05	UP
TLR5	1780.41	1.17383	0.187996	6.24389	4.27e-10	8.2e-09	q-value < 0.05	UP
ISG15	810.418	1.15154	0.238456	4.82917	1.37e-06	1.31e-05	q-value < 0.05	UP
C2orf88	2689.54	2.13362	0.225862	9.44656	3.5e-21	4.06e-19	q-value < 0.05	UP
PEAR1	849.491	1.96108	0.269047	7.28899	3.12e-13	1.04e-11	q-value < 0.05	UP
H1-2	197.956	1.82028	0.169253	10.7548	5.63e-27	1.67e-24	q-value < 0.05	UP
C17orf99	2.957	3.22788	1.22096	2.64372	0.00820006	0.0263302	q-value < 0.05	UP
TREML4	53.7849	1.82698	0.564538	3.23624	0.00121114	0.00521933	q-value < 0.05	UP
PRKAR1B	435.672	1.40812	0.194016	7.25772	3.94e-13	1.28e-11	q-value < 0.05	UP
PLSCR1	3592.92	1.42098	0.191796	7.40884	1.27e-13	4.56e-12	q-value < 0.05	UP
SELL	44983	1.07816	0.145622	7.40378	1.32e-13	4.73e-12	q-value < 0.05	UP
HBA2	6512.53	5.05282	0.496385	10.1792	2.46e-24	4.88e-22	q-value < 0.05	UP
CCDC9B	344.848	1.12402	0.199204	5.64255	1.68e-08	2.39e-07	q-value < 0.05	UP
CFAP54	21.7613	2.03914	0.644794	3.16246	0.0015644	0.00648914	q-value < 0.05	UP
FAM72B	33.6659	1.35474	0.308267	4.39469	1.11e-05	8.48e-05	q-value < 0.05	UP
RHCE	24.5455	1.89321	0.408384	4.63587	3.55e-06	3.06e-05	q-value < 0.05	UP
PARVB	728.511	1.33543	0.192415	6.94037	3.91e-12	1.06e-10	q-value < 0.05	UP
ENSG00000188897	203.54	2.0448	0.406101	5.03521	4.77e-07	5.05e-06	q-value < 0.05	UP
LRRK2	3835.71	1.2917	0.184838	6.98828	2.78e-12	7.69e-11	q-value < 0.05	UP
H1-0	1325.41	1.10991	0.162924	6.81245	9.59e-12	2.42e-10	q-value < 0.05	UP
ANKRD34B	57.6193	2.43419	0.534047	4.55801	5.16e-06	4.28e-05	q-value < 0.05	UP
MAOA	36.554	6.30619	1.52629	4.1317	3.6e-05	0.000243	q-value < 0.05	UP
TRIM64B	2.77094	5.05378	1.44002	3.50952	0.000449	0.00222348	q-value < 0.05	UP
KAZN	12.4929	2.82927	0.795697	3.55572	0.000377	0.00191229	q-value < 0.05	UP
IL1RAP	1009.35	1.4509	0.180646	8.0317	9.61e-16	4.85e-14	q-value < 0.05	UP
LINC03042	6.93081	2.71273	0.918493	2.95346	0.00314235	0.011767	q-value < 0.05	UP
CTSE	6.63882	4.15521	1.05798	3.9275	8.58e-05	0.000519	q-value < 0.05	UP
SEMA4A	6805.28	1.04892	0.133876	7.83501	4.69e-15	2.11e-13	q-value < 0.05	UP
PRTN3	173.201	7.41584	0.651244	11.3872	4.84e-30	2.08e-27	q-value < 0.05	UP
SLC6A9	29.868	3.49351	0.69641	5.01645	5.26e-07	5.52e-06	q-value < 0.05	UP
MME	1212.06	6.32892	0.435918	14.5186	9.24e-48	1.78e-44	q-value < 0.05	UP
FAM72A	30.4102	1.0785	0.279767	3.855	0.000116	0.000677	q-value < 0.05	UP
HBG2	0.988008	2.59327	1.00377	2.58352	0.00977977	0.0304297	q-value < 0.05	UP
MMP1	43.0474	2.63899	0.791064	3.336	0.00085	0.00386863	q-value < 0.05	UP
TECPR2	677.651	1.7404	0.191374	9.09421	9.53e-20	9.39e-18	q-value < 0.05	UP
H2AC13	65.7797	2.34647	0.309588	7.57933	3.47e-14	1.36e-12	q-value < 0.05	UP
H2AC11	630.676	1.91397	0.163497	11.7064	1.18e-31	5.7e-29	q-value < 0.05	UP
LAMB3	166.223	1.6876	0.29768	5.66918	1.43e-08	2.07e-07	q-value < 0.05	UP
ARHGEF12	424.449	1.32262	0.189106	6.99406	2.67e-12	7.41e-11	q-value < 0.05	UP
PDLIM7	2106.15	1.49656	0.145919	10.2561	1.11e-24	2.36e-22	q-value < 0.05	UP
METTL9	1672.34	1.04235	0.162231	6.42508	1.32e-10	2.77e-09	q-value < 0.05	UP
SIGLEC15	115.484	1.28956	0.304733	4.23177	2.32e-05	0.000164	q-value < 0.05	UP
SLC22A4	425.737	1.71988	0.202856	8.47835	2.28e-17	1.47e-15	q-value < 0.05	UP
KANK2	59.3787	2.11334	0.536909	3.93613	8.28e-05	0.000504	q-value < 0.05	UP
IL27	40.0171	1.02194	0.286814	3.56309	0.000367	0.0018652	q-value < 0.05	UP
PELI1	4328.42	1.28419	0.185181	6.93479	4.07e-12	1.1e-10	q-value < 0.05	UP
C5AR1	9358.22	1.7309	0.199186	8.68989	3.63e-18	2.71e-16	q-value < 0.05	UP
VEPH1	268.55	1.84147	0.242432	7.59584	3.06e-14	1.21e-12	q-value < 0.05	UP
PDGFA	150.104	1.67648	0.225665	7.42906	1.09e-13	3.94e-12	q-value < 0.05	UP
SLC28A3	40.0174	1.53979	0.541312	2.84455	0.00444743	0.0157466	q-value < 0.05	UP
ELANE	584.92	5.90601	0.470165	12.5616	3.44e-36	2.73e-33	q-value < 0.05	UP
GPX1P1	928.438	1.19357	0.18835	6.33701	2.34e-10	4.74e-09	q-value < 0.05	UP
SERPINB2	208.448	2.66098	0.341112	7.80089	6.15e-15	2.7e-13	q-value < 0.05	UP
KLHL14	200.432	1.43684	0.27899	5.15015	2.6e-07	2.94e-06	q-value < 0.05	UP
CR1L	9.41456	2.11391	0.47963	4.40738	1.05e-05	8.04e-05	q-value < 0.05	UP
IGKV7-3	10.3867	2.3021	0.502188	4.58413	4.56e-06	3.83e-05	q-value < 0.05	UP
INKA2	780.078	1.79655	0.18954	9.4785	2.58e-21	3.1e-19	q-value < 0.05	UP
H2BC12	534.044	1.51724	0.157833	9.613	7.05e-22	9.47e-20	q-value < 0.05	UP
DNM3	754.471	1.74216	0.204275	8.52849	1.48e-17	9.89e-16	q-value < 0.05	UP
FCGR1BP	463.914	2.29585	0.284347	8.07413	6.8e-16	3.52e-14	q-value < 0.05	UP
SIRPA	1963.35	1.29213	0.184978	6.98531	2.84e-12	7.83e-11	q-value < 0.05	UP
CACNA1E	55.4353	6.15894	0.851719	7.23119	4.79e-13	1.52e-11	q-value < 0.05	UP
PIM3	805.516	1.03229	0.202463	5.09869	3.42e-07	3.75e-06	q-value < 0.05	UP
ASPH	1034.4	1.07062	0.147346	7.26601	3.7e-13	1.21e-11	q-value < 0.05	UP
SH3BGRL2	5233.14	2.12448	0.222646	9.54195	1.4e-21	1.77e-19	q-value < 0.05	UP
RYR2	124.909	1.79834	0.381799	4.71016	2.48e-06	2.22e-05	q-value < 0.05	UP
F5	1975.39	1.6168	0.187365	8.62912	6.18e-18	4.44e-16	q-value < 0.05	UP
MSRB1	5000.01	1.74341	0.205097	8.50042	1.89e-17	1.23e-15	q-value < 0.05	UP
PLXNB3	124.043	2.33563	0.376143	6.20944	5.32e-10	1.01e-08	q-value < 0.05	UP
OXCT2	9.17231	2.14623	0.691607	3.10325	0.00191409	0.00774293	q-value < 0.05	UP
GK	1497.45	1.95582	0.203026	9.63335	5.78e-22	7.81e-20	q-value < 0.05	UP
SUCNR1	157.238	2.41223	0.375533	6.42347	1.33e-10	2.8e-09	q-value < 0.05	UP
UBE2J1	3488.99	1.48327	0.139985	10.5959	3.11e-26	8.58e-24	q-value < 0.05	UP
MT-ND3	638.715	1.2923	0.196112	6.58962	4.41e-11	1.01e-09	q-value < 0.05	UP
CES1	1242.65	1.31966	0.276558	4.77174	1.83e-06	1.69e-05	q-value < 0.05	UP
R3HDM4	2238.32	1.61972	0.185219	8.7449	2.23e-18	1.74e-16	q-value < 0.05	UP
DCAF12	3065.57	2.07358	0.240189	8.63312	5.97e-18	4.31e-16	q-value < 0.05	UP
SHISA4	35.371	1.18564	0.35271	3.36151	0.000775	0.00357774	q-value < 0.05	UP
MFAP3L	863.389	1.92956	0.218216	8.84242	9.37e-19	7.69e-17	q-value < 0.05	UP
TGM2	230.555	1.31423	0.302076	4.35065	1.36e-05	0.000102	q-value < 0.05	UP
RNU4-90P	1.25188	3.62904	1.06402	3.41069	0.000648	0.00305706	q-value < 0.05	UP
RNU6-1128P	7.43079	2.73131	0.490741	5.56568	2.61e-08	3.59e-07	q-value < 0.05	UP
RNVU1-24	6.53757	1.86147	0.627876	2.96471	0.00302968	0.0114227	q-value < 0.05	UP
Y_RNA	10.6611	2.18729	0.39631	5.51913	3.41e-08	4.59e-07	q-value < 0.05	UP
ENSG00000203395	81.9905	1.63127	0.220857	7.38607	1.51e-13	5.31e-12	q-value < 0.05	UP
EFCAB2	115.52	1.32917	0.241607	5.50139	3.77e-08	5.02e-07	q-value < 0.05	UP
CR1	1567.15	2.0149	0.186176	10.8226	2.69e-27	8.55e-25	q-value < 0.05	UP
HSP90B3P	3.32258	1.64183	0.500319	3.28157	0.00103231	0.00456413	q-value < 0.05	UP
LINC01270	33.7546	2.32224	0.487947	4.75922	1.94e-06	1.79e-05	q-value < 0.05	UP
IFIT1B	211.377	5.24551	0.73286	7.15758	8.21e-13	2.48e-11	q-value < 0.05	UP
MAFB	1937.69	1.71058	0.298525	5.7301	1e-08	1.49e-07	q-value < 0.05	UP
GGTA1	270.675	1.04981	0.232145	4.52222	6.12e-06	5e-05	q-value < 0.05	UP
ZDHHC18	859.736	1.54324	0.247117	6.24496	4.24e-10	8.15e-09	q-value < 0.05	UP
LINC01973	23.6312	1.92235	0.662068	2.90354	0.00368964	0.0134437	q-value < 0.05	UP
SMIM5	343.268	1.92289	0.260473	7.3823	1.56e-13	5.44e-12	q-value < 0.05	UP
MPIG6B	10763.6	2.05063	0.241217	8.50121	1.88e-17	1.23e-15	q-value < 0.05	UP
LY6G6F	63.6055	2.0281	0.23019	8.81053	1.25e-18	1.01e-16	q-value < 0.05	UP
POTEKP	1.64731	1.02822	0.40018	2.56938	0.010188	0.031439	q-value < 0.05	UP
LILRB3	7018.38	1.06153	0.185694	5.71654	1.09e-08	1.6e-07	q-value < 0.05	UP
TRIM10	51.945	2.71894	0.695002	3.91213	9.15e-05	0.000548	q-value < 0.05	UP
TRIM40	32.9154	1.84429	0.499507	3.69222	0.000222	0.00120519	q-value < 0.05	UP
SPDYC	75	2.81192	0.476943	5.89572	3.73e-09	5.95e-08	q-value < 0.05	UP
NAT8B	48.3543	1.44352	0.262777	5.49334	3.94e-08	5.23e-07	q-value < 0.05	UP
CD177P1	1.97553	4.56941	1.12162	4.07393	4.62e-05	0.000302	q-value < 0.05	UP
CD177	532.363	8.16899	0.638081	12.8024	1.59e-37	1.48e-34	q-value < 0.05	UP
PKHD1L1	342.901	2.19604	0.273444	8.03106	9.66e-16	4.86e-14	q-value < 0.05	UP
ACCSL	47.9563	2.34175	0.513116	4.56378	5.02e-06	4.18e-05	q-value < 0.05	UP
TRIQK	526.37	1.09331	0.161552	6.76753	1.31e-11	3.23e-10	q-value < 0.05	UP
NT5M	109.604	1.50299	0.311451	4.82577	1.39e-06	1.33e-05	q-value < 0.05	UP
TP53TG3D	13.3755	2.52497	0.658388	3.83508	0.000126	0.000727	q-value < 0.05	UP
RGL3	6.19992	2.27292	0.876875	2.59206	0.00954018	0.0298524	q-value < 0.05	UP
MFSD2B	294.835	2.06761	0.343413	6.02078	1.74e-09	3e-08	q-value < 0.05	UP
C17orf107	28.9603	1.10733	0.320531	3.45468	0.000551	0.00265967	q-value < 0.05	UP
CFAP144P2	3.22517	5.10918	1.23138	4.14913	3.34e-05	0.000227	q-value < 0.05	UP
ENSG00000205890	1.77824	3.80567	1.19572	3.18274	0.00145887	0.00611574	q-value < 0.05	UP
DEFA1	32.3157	7.97285	0.638825	12.4805	9.54e-36	6.96e-33	q-value < 0.05	UP
HBA1	911.335	4.96713	0.489452	10.1483	3.37e-24	6.46e-22	q-value < 0.05	UP
HBM	27.6828	6.23349	0.732579	8.50897	1.75e-17	1.15e-15	q-value < 0.05	UP
ENSG00000206249	6.52856	2.51274	0.470146	5.34459	9.06e-08	1.13e-06	q-value < 0.05	UP
CD200R1L	1.55485	2.73393	0.989144	2.76394	0.00571089	0.0194128	q-value < 0.05	UP
ANKRD28	1755.07	1.14489	0.124024	9.23124	2.68e-20	2.8e-18	q-value < 0.05	UP
RNU6-1024P	1.55677	1.2464	0.505281	2.46676	0.0136343	0.040004	q-value < 0.05	UP
ENSG00000207171	2.15999	1.539	0.586525	2.62392	0.00869238	0.0276547	q-value < 0.05	UP
MIR221	6.27823	1.34969	0.415024	3.25208	0.00114564	0.00498602	q-value < 0.05	UP
MT-RNR1	47246	1.05914	0.143074	7.40273	1.33e-13	4.76e-12	q-value < 0.05	UP
IGKC	42651.1	1.85782	0.242671	7.65573	1.92e-14	7.83e-13	q-value < 0.05	UP
IGKJ5	30.637	1.07176	0.250284	4.28216	1.85e-05	0.000134	q-value < 0.05	UP
IGKJ4	34.7148	1.13088	0.233869	4.83554	1.33e-06	1.27e-05	q-value < 0.05	UP
IGKV4-1	3409.37	2.04722	0.263888	7.7579	8.63e-15	3.74e-13	q-value < 0.05	UP
IGKV5-2	51.1462	2.3949	0.336562	7.11579	1.11e-12	3.28e-11	q-value < 0.05	UP
IGKV6-21	107.699	1.84918	0.351983	5.25361	1.49e-07	1.78e-06	q-value < 0.05	UP
IGKV2D-26	5.79198	2.04932	0.531408	3.85639	0.000115	0.000674	q-value < 0.05	UP
IGKV3D-20	140.351	2.01032	0.261284	7.69401	1.43e-14	5.98e-13	q-value < 0.05	UP
IGKV3D-11	64.2734	1.45711	0.264009	5.51918	3.41e-08	4.59e-07	q-value < 0.05	UP
IGLV4-69	906.345	3.40469	0.357622	9.52037	1.73e-21	2.15e-19	q-value < 0.05	UP
IGLV8-61	638.147	2.21854	0.39349	5.63811	1.72e-08	2.45e-07	q-value < 0.05	UP
IGLV4-60	130.108	1.90312	0.399693	4.76146	1.92e-06	1.77e-05	q-value < 0.05	UP
IGLV6-57	900.339	2.85278	0.301171	9.47231	2.74e-21	3.26e-19	q-value < 0.05	UP
IGLV10-54	176.987	1.82537	0.358905	5.08595	3.66e-07	3.98e-06	q-value < 0.05	UP
IGLV1-51	13.7989	1.67986	0.307423	5.46431	4.65e-08	6.1e-07	q-value < 0.05	UP
IGLV1-50	23.4975	2.42973	0.33241	7.30944	2.68e-13	9.06e-12	q-value < 0.05	UP
IGLV5-48	6.31541	1.85233	0.507837	3.6475	0.000265	0.00140265	q-value < 0.05	UP
IGLV1-47	1768.35	2.35975	0.326858	7.2195	5.22e-13	1.64e-11	q-value < 0.05	UP
IGLV7-46	464.035	2.33465	0.350377	6.66326	2.68e-11	6.29e-10	q-value < 0.05	UP
IGLV5-45	240.451	2.39159	0.32857	7.27877	3.37e-13	1.11e-11	q-value < 0.05	UP
IGLV1-44	2140.96	2.29783	0.293494	7.8292	4.91e-15	2.2e-13	q-value < 0.05	UP
IGLV7-43	312.01	2.07444	0.314177	6.60278	4.04e-11	9.29e-10	q-value < 0.05	UP
IGLV1-40	2137.5	2.5963	0.303885	8.5437	1.3e-17	8.8e-16	q-value < 0.05	UP
IGLV5-37	29.1288	3.24441	0.67766	4.78766	1.69e-06	1.57e-05	q-value < 0.05	UP
IGLV1-36	168.212	2.96982	0.345547	8.59455	8.36e-18	5.88e-16	q-value < 0.05	UP
IGLV3-27	286.377	3.69672	0.42655	8.66656	4.45e-18	3.27e-16	q-value < 0.05	UP
IGLV3-25	2918.7	4.21577	0.345775	12.1923	3.42e-34	2.15e-31	q-value < 0.05	UP
IGLV2-23	1322.64	2.23452	0.288258	7.75181	9.06e-15	3.91e-13	q-value < 0.05	UP
IGLV3-22	4.73894	3.52012	0.697466	5.04702	4.49e-07	4.79e-06	q-value < 0.05	UP
IGLV3-21	1727.09	2.80136	0.296539	9.44686	3.49e-21	4.06e-19	q-value < 0.05	UP
IGLV3-19	2227.95	3.3784	0.297654	11.3501	7.41e-30	3.13e-27	q-value < 0.05	UP
IGLV2-18	190.204	1.68066	0.322781	5.20682	1.92e-07	2.23e-06	q-value < 0.05	UP
IGLV3-16	92.4358	3.56823	0.356002	10.0231	1.21e-23	2.13e-21	q-value < 0.05	UP
IGLV2-14	3146.69	1.95086	0.268184	7.27431	3.48e-13	1.14e-11	q-value < 0.05	UP
IGLV2-11	1183.59	1.93793	0.280102	6.91866	4.56e-12	1.22e-10	q-value < 0.05	UP
IGLV3-10	1197.22	3.92286	0.380835	10.3007	7e-25	1.56e-22	q-value < 0.05	UP
IGLV3-9	142.542	1.83572	0.320564	5.72654	1.03e-08	1.52e-07	q-value < 0.05	UP
IGLV4-3	30.2363	3.04884	0.445965	6.83651	8.11e-12	2.07e-10	q-value < 0.05	UP
IGLV3-1	1610.75	3.80704	0.297345	12.8035	1.57e-37	1.48e-34	q-value < 0.05	UP
IGLJ2	2.7383	1.79838	0.45326	3.96765	7.26e-05	0.000449	q-value < 0.05	UP
IGLC2	22732.6	2.91143	0.318048	9.15406	5.48e-20	5.57e-18	q-value < 0.05	UP
IGLJ3	6.43175	2.55587	0.514044	4.97207	6.62e-07	6.78e-06	q-value < 0.05	UP
IGLC3	11781	3.14767	0.324973	9.68593	3.46e-22	4.79e-20	q-value < 0.05	UP
IGLC7	167.872	2.45088	0.401103	6.11034	9.94e-10	1.8e-08	q-value < 0.05	UP
IGHA2	7578.93	1.16459	0.288031	4.04329	5.27e-05	0.000339	q-value < 0.05	UP
IGHG4	4655.07	1.95571	0.368468	5.30767	1.11e-07	1.36e-06	q-value < 0.05	UP
IGHG2	20458.1	1.35038	0.290667	4.6458	3.39e-06	2.94e-05	q-value < 0.05	UP
IGHA1	53922	1.93406	0.268916	7.19207	6.38e-13	1.97e-11	q-value < 0.05	UP
IGHG1	112791	4.21544	0.332911	12.6624	9.56e-37	7.82e-34	q-value < 0.05	UP
IGHG3	20288.2	4.319	0.37034	11.6623	1.99e-31	9.26e-29	q-value < 0.05	UP
IGHM	59311.6	2.01198	0.258987	7.76863	7.93e-15	3.45e-13	q-value < 0.05	UP
IGHJ6	217.943	3.04813	0.296408	10.2835	8.36e-25	1.82e-22	q-value < 0.05	UP
IGHJ2	6.05265	1.44053	0.348238	4.13664	3.52e-05	0.000238	q-value < 0.05	UP
IGHJ1	1.45793	1.92514	0.665235	2.89392	0.0038046	0.0137854	q-value < 0.05	UP
IGHD2-15	2.1661	2.36158	0.7076	3.33745	0.000846	0.00385303	q-value < 0.05	UP
IGHD2-8	1.30663	2.28511	0.730493	3.12818	0.00175894	0.00718524	q-value < 0.05	UP
IGHD3-3	23.7441	1.23523	0.308151	4.00852	6.11e-05	0.000385	q-value < 0.05	UP
IGHD2-2	7.10625	1.34748	0.446464	3.01813	0.00254341	0.0098562	q-value < 0.05	UP
IGHV6-1	565.837	2.28455	0.24649	9.26835	1.89e-20	2.02e-18	q-value < 0.05	UP
IGHV1-2	1167.8	1.84772	0.370682	4.98464	6.21e-07	6.39e-06	q-value < 0.05	UP
IGHV1-3	796.104	2.40089	0.317731	7.55634	4.15e-14	1.6e-12	q-value < 0.05	UP
IGHV2-5	1641.84	3.28768	0.295915	11.1102	1.12e-28	3.98e-26	q-value < 0.05	UP
IGHV3-7	2166.47	2.37055	0.289236	8.19591	2.49e-16	1.39e-14	q-value < 0.05	UP
IGHV3-11	925.238	2.40509	0.276994	8.68281	3.86e-18	2.87e-16	q-value < 0.05	UP
IGHV3-13	590.03	3.4958	0.36848	9.4871	2.38e-21	2.86e-19	q-value < 0.05	UP
IGHV3-15	1224.81	2.06785	0.229384	9.01481	1.97e-19	1.84e-17	q-value < 0.05	UP
IGHV1-18	1604.92	2.71158	0.246042	11.0208	3.03e-28	1.05e-25	q-value < 0.05	UP
IGHV3-20	573.682	3.42436	0.362102	9.45689	3.17e-21	3.74e-19	q-value < 0.05	UP
IGHV3-21	2206.84	2.5362	0.245744	10.3205	5.69e-25	1.29e-22	q-value < 0.05	UP
IGHV3-23	4774.38	2.29022	0.254255	9.00755	2.11e-19	1.96e-17	q-value < 0.05	UP
IGHV1-24	1835.36	5.11877	0.36516	14.0179	1.21e-44	1.72e-41	q-value < 0.05	UP
IGHV2-26	372.745	3.17049	0.356343	8.8973	5.72e-19	4.82e-17	q-value < 0.05	UP
IGHV4-28	93.8566	2.75926	0.261958	10.5332	6.07e-26	1.58e-23	q-value < 0.05	UP
IGHV3-33	2414.61	3.03286	0.285778	10.6126	2.6e-26	7.33e-24	q-value < 0.05	UP
IGHV4-34	3946.56	3.65408	0.303731	12.0306	2.45e-33	1.44e-30	q-value < 0.05	UP
IGHV3-38	2.81644	2.14478	0.528995	4.05444	5.03e-05	0.000324	q-value < 0.05	UP
IGHV4-39	3568.52	2.50043	0.279258	8.95386	3.43e-19	3.07e-17	q-value < 0.05	UP
IGHV1-45	9.72009	2.04051	0.616013	3.31244	0.000925	0.00415015	q-value < 0.05	UP
IGHV1-46	1488.95	3.43677	0.27858	12.3368	5.74e-35	3.98e-32	q-value < 0.05	UP
IGHV3-48	1320.02	2.31178	0.291037	7.94325	1.97e-15	9.48e-14	q-value < 0.05	UP
IGHV3-49	694.433	1.68506	0.302295	5.57424	2.49e-08	3.44e-07	q-value < 0.05	UP
IGHV5-51	1651.89	2.8565	0.295951	9.65195	4.82e-22	6.58e-20	q-value < 0.05	UP
IGHV3-53	462.782	2.43832	0.270006	9.03062	1.71e-19	1.61e-17	q-value < 0.05	UP
IGHV1-58	165.014	3.93332	0.353194	11.1364	8.34e-29	3.09e-26	q-value < 0.05	UP
IGHV4-61	569.506	3.02317	0.309693	9.76181	1.64e-22	2.35e-20	q-value < 0.05	UP
IGHV3-66	317.945	2.76637	0.261931	10.5614	4.5e-26	1.23e-23	q-value < 0.05	UP
IGHV1-69	316.704	2.86854	0.334666	8.57136	1.02e-17	7.01e-16	q-value < 0.05	UP
IGHV2-70D	25.9088	3.28413	0.492645	6.66631	2.62e-11	6.16e-10	q-value < 0.05	UP
IGHV3-73	278.271	2.48427	0.284465	8.73314	2.48e-18	1.92e-16	q-value < 0.05	UP
VN2R17P	2.35624	3.67643	1.20907	3.04071	0.00236023	0.00925254	q-value < 0.05	UP
ACKR1	4.64483	3.60184	1.14289	3.15153	0.0016242	0.00670581	q-value < 0.05	UP
STRADBP1	5.7314	1.51028	0.40384	3.7398	0.000184	0.00102536	q-value < 0.05	UP
FTH1P12	77.8168	1.00221	0.168286	5.95542	2.59e-09	4.3e-08	q-value < 0.05	UP
NT5C3AP1	20.922	1.36723	0.182978	7.47211	7.89e-14	2.9e-12	q-value < 0.05	UP
LEPROT	3690.43	1.02801	0.114028	9.01538	1.96e-19	1.84e-17	q-value < 0.05	UP
NCKIPSD	710.191	1.03936	0.141002	7.37124	1.69e-13	5.89e-12	q-value < 0.05	UP
UGT2B11	2.10568	3.17222	1.0787	2.94079	0.00327378	0.0121717	q-value < 0.05	UP
LTB4R	749.455	1.34355	0.305635	4.39592	1.1e-05	8.43e-05	q-value < 0.05	UP
HBG1	8.36835	3.92874	0.636131	6.17599	6.58e-10	1.22e-08	q-value < 0.05	UP
ITGA1	121.158	1.27705	0.305687	4.17765	2.95e-05	0.000203	q-value < 0.05	UP
TAX1BP3	25.1624	1.00899	0.181228	5.56754	2.58e-08	3.56e-07	q-value < 0.05	UP
RRM2P3	51.3831	1.64061	0.332081	4.9404	7.8e-07	7.86e-06	q-value < 0.05	UP
FBXO16	5.7102	3.42164	0.981874	3.4848	0.000493	0.00241022	q-value < 0.05	UP
ALDOAP2	3.22005	1.10086	0.370105	2.97445	0.00293519	0.0111239	q-value < 0.05	UP
PLIN5	39.6501	2.41657	0.563522	4.28833	1.8e-05	0.000131	q-value < 0.05	UP
ENSG00000215022	139.145	1.40427	0.259868	5.40379	6.52e-08	8.32e-07	q-value < 0.05	UP
UBXN2B	2024.04	1.03073	0.130375	7.90583	2.66e-15	1.25e-13	q-value < 0.05	UP
BASP1-AS1	18.231	2.27004	0.532473	4.2632	2.02e-05	0.000145	q-value < 0.05	UP
LINC02649	70.0264	1.68094	0.325053	5.17126	2.33e-07	2.65e-06	q-value < 0.05	UP
GPX1P2	5.4383	1.21001	0.328035	3.68867	0.000225	0.0012199	q-value < 0.05	UP
LINC00189	13.9731	1.17982	0.396444	2.97601	0.00292026	0.0110782	q-value < 0.05	UP
BTNL10P	2.12561	3.32956	1.23371	2.69883	0.00695843	0.022907	q-value < 0.05	UP
ENSG00000215841	1.94039	2.49504	0.849078	2.93853	0.00329772	0.0122419	q-value < 0.05	UP
H1-12P	1.90328	1.64973	0.556161	2.96627	0.00301432	0.0113743	q-value < 0.05	UP
ENSG00000217275	14.8181	2.22579	0.494843	4.49798	6.86e-06	5.53e-05	q-value < 0.05	UP
H2BC16P	5.69445	1.73782	0.647021	2.68588	0.00723389	0.0236649	q-value < 0.05	UP
H4C10P	4.02527	1.59476	0.664261	2.4008	0.0163594	0.0465388	q-value < 0.05	UP
ENSG00000218418	5.35434	1.4194	0.437345	3.24549	0.00117249	0.00508315	q-value < 0.05	UP
ENSG00000218565	71.4251	1.87407	0.357247	5.24586	1.56e-07	1.84e-06	q-value < 0.05	UP
ENSG00000218809	35.9294	1.86533	0.376296	4.95708	7.16e-07	7.28e-06	q-value < 0.05	UP
FTH1P15	9.36788	1.01458	0.277381	3.65772	0.000254	0.00135512	q-value < 0.05	UP
KRT8P42	18.6853	1.23758	0.517786	2.39014	0.0168421	0.0476361	q-value < 0.05	UP
TAS2R40	3.83785	3.09807	1.14914	2.69599	0.00701803	0.0230459	q-value < 0.05	UP
IGLC6	49.9223	2.29188	0.375097	6.1101	9.96e-10	1.8e-08	q-value < 0.05	UP
RNU4-47P	8.69055	1.19344	0.322022	3.70609	0.00021	0.00114963	q-value < 0.05	UP
RNU2-6P	61.3634	3.77604	0.477022	7.91586	2.46e-15	1.16e-13	q-value < 0.05	UP
IGLV9-49	227.29	3.37157	0.358869	9.39499	5.72e-21	6.39e-19	q-value < 0.05	UP
KIF28P	63.1826	1.36555	0.281879	4.84445	1.27e-06	1.22e-05	q-value < 0.05	UP
HBD	372.223	5.06176	0.422442	11.9821	4.41e-33	2.38e-30	q-value < 0.05	UP
GSTA6P	22.3412	1.36905	0.442395	3.09463	0.00197061	0.00793592	q-value < 0.05	UP
DEFA8P	5.56746	6.06275	1.17659	5.15283	2.57e-07	2.9e-06	q-value < 0.05	UP
IGHV3-64	110.187	2.5239	0.366076	6.89447	5.41e-12	1.43e-10	q-value < 0.05	UP
PDGFA-DT	144.543	1.39873	0.204539	6.83846	8e-12	2.05e-10	q-value < 0.05	UP
LINC02471	8.34106	1.96505	0.731491	2.68637	0.00722338	0.0236409	q-value < 0.05	UP
LGALSL-DT	4.79621	2.14663	0.787768	2.72495	0.00643103	0.0214399	q-value < 0.05	UP
DDX11L1	70.2869	1.41038	0.362646	3.88913	0.000101	0.000598	q-value < 0.05	UP
IGKV3D-15	155.556	2.14669	0.33456	6.41646	1.39e-10	2.91e-09	q-value < 0.05	UP
BAZ2B-AS1	65.3347	2.06401	0.227717	9.06393	1.26e-19	1.21e-17	q-value < 0.05	UP
LINC00570	2.24826	4.75499	1.12217	4.23733	2.26e-05	0.00016	q-value < 0.05	UP
LINC01991	2.24737	3.19473	1.0805	2.95671	0.00310938	0.0116695	q-value < 0.05	UP
IGHV4-59	1858.96	2.86789	0.271639	10.5577	4.68e-26	1.24e-23	q-value < 0.05	UP
ENSG00000224579	58.085	1.8039	0.247241	7.29614	2.96e-13	9.91e-12	q-value < 0.05	UP
IGKV1D-27	14.0935	2.09261	0.500054	4.18476	2.85e-05	0.000197	q-value < 0.05	UP
IGHV3-74	1298.74	2.23516	0.253055	8.83274	1.02e-18	8.34e-17	q-value < 0.05	UP
PLA2G12AP1	6.36533	1.34923	0.415694	3.24573	0.0011715	0.00508184	q-value < 0.05	UP
ZNF812P	3.23546	2.20064	0.61752	3.56367	0.000366	0.00186226	q-value < 0.05	UP
LINC00853	11.6201	1.7659	0.379946	4.64777	3.36e-06	2.92e-05	q-value < 0.05	UP
MTND5P24	2.92664	5.13343	1.8726	2.74134	0.00611888	0.0205796	q-value < 0.05	UP
PRRT4	12.0152	3.93212	0.698614	5.62846	1.82e-08	2.58e-07	q-value < 0.05	UP
OR52K3P	463.52	1.04144	0.218515	4.766	1.88e-06	1.73e-05	q-value < 0.05	UP
LRRK2-DT	47.8324	1.74002	0.505728	3.44061	0.00058	0.00278191	q-value < 0.05	UP
ENSG00000225411	9.87722	1.39795	0.365912	3.82047	0.000133	0.000766	q-value < 0.05	UP
GBP1P1	59.0908	1.01131	0.39303	2.5731	0.0100792	0.0311779	q-value < 0.05	UP
IGKV6D-21	51.1167	2.15654	0.451483	4.77658	1.78e-06	1.65e-05	q-value < 0.05	UP
TMA7B	389.951	1.05688	0.19051	5.54761	2.9e-08	3.94e-07	q-value < 0.05	UP
CCDC13-AS2	15.7528	1.4043	0.345136	4.06884	4.72e-05	0.000308	q-value < 0.05	UP
IGHV3-72	360.617	1.03119	0.331955	3.10642	0.00189368	0.00766954	q-value < 0.05	UP
SIRPAP1	6.68224	1.86186	0.473795	3.92967	8.51e-05	0.000515	q-value < 0.05	UP
PROSER2-AS1	9.59957	1.60324	0.488791	3.28001	0.00103802	0.00458636	q-value < 0.05	UP
SNX10-AS1	6.48419	1.23329	0.461482	2.67246	0.00752965	0.0245009	q-value < 0.05	UP
IGHD6-25	4.20735	1.51451	0.488764	3.09865	0.00194405	0.00785235	q-value < 0.05	UP
C3orf86P	35.9116	1.61542	0.317258	5.09183	3.55e-07	3.88e-06	q-value < 0.05	UP
SLC18A2-AS1	429.22	1.62143	0.221705	7.31345	2.6e-13	8.84e-12	q-value < 0.05	UP
ZFAND3-DT	11.1273	1.00211	0.38294	2.61687	0.0088739	0.0280965	q-value < 0.05	UP
MICALL2-DT	8.07739	1.8906	0.561502	3.36703	0.00076	0.0035141	q-value < 0.05	UP
ENSG00000226012	10.4936	4.51268	0.669321	6.74218	1.56e-11	3.8e-10	q-value < 0.05	UP
RPL37AP1	11.3495	1.32208	0.407733	3.24251	0.0011848	0.00512755	q-value < 0.05	UP
ENSG00000226252	3.31915	1.97097	0.60664	3.249	0.00115812	0.00503307	q-value < 0.05	UP
LINC03086	5.19785	2.167	0.740239	2.92744	0.00341765	0.0126134	q-value < 0.05	UP
TEX41	7.89736	1.27376	0.459816	2.77016	0.00560294	0.0191082	q-value < 0.05	UP
ENSG00000226756	29.9361	1.14474	0.236431	4.84173	1.29e-06	1.24e-05	q-value < 0.05	UP
IL1R1-AS1	3.06498	2.30086	0.73715	3.12129	0.00180062	0.00733441	q-value < 0.05	UP
WDR11-DT	257.78	1.43216	0.236141	6.06487	1.32e-09	2.33e-08	q-value < 0.05	UP
ENSG00000227355	47.9744	1.02776	0.209663	4.90196	9.49e-07	9.4e-06	q-value < 0.05	UP
MROCKI	10.9786	2.73765	0.922227	2.96852	0.00299239	0.0113026	q-value < 0.05	UP
RD3L	11.9608	1.77176	0.680896	2.6021	0.00926544	0.0291212	q-value < 0.05	UP
IGHD4-17	2.10639	1.58973	0.483431	3.28843	0.00100747	0.00446891	q-value < 0.05	UP
INKA2-AS1	10.485	1.64055	0.471505	3.47939	0.000503	0.0024563	q-value < 0.05	UP
LINC01341	19.8658	1.1332	0.347164	3.26416	0.00109788	0.00480995	q-value < 0.05	UP
ENSG00000228044	14.1395	2.24076	0.623031	3.59655	0.000322	0.0016653	q-value < 0.05	UP
LYPLAL1-DT	104.594	1.11562	0.26584	4.19658	2.71e-05	0.000188	q-value < 0.05	UP
IGKV3D-7	14.3574	2.06791	0.347623	5.94872	2.7e-09	4.46e-08	q-value < 0.05	UP
OST4	593.526	1.23814	0.134267	9.22143	2.93e-20	3.05e-18	q-value < 0.05	UP
MIR34AHG	24.8671	2.26589	0.678902	3.33758	0.000845121	0.00385303	q-value < 0.05	UP
ENSG00000228541	1.83668	2.047	0.834764	2.45219	0.0141989	0.0413106	q-value < 0.05	UP
CES1P1	23.2862	1.31706	0.391461	3.36447	0.000767	0.00354378	q-value < 0.05	UP
DHFR	153.145	1.96072	0.249116	7.87071	3.53e-15	1.62e-13	q-value < 0.05	UP
ENSG00000228873	2.51244	1.86673	0.730064	2.55695	0.0105595	0.0324153	q-value < 0.05	UP
VIM-AS1	886.811	1.05553	0.107883	9.7841	1.32e-22	1.95e-20	q-value < 0.05	UP
ORM1	72.3477	4.85191	0.432839	11.2095	3.66e-29	1.43e-26	q-value < 0.05	UP
SPINK8	3.82732	3.94831	1.11758	3.5329	0.000411	0.0020604	q-value < 0.05	UP
ENSG00000229512	1.25594	2.25969	0.741269	3.04841	0.00230056	0.0090541	q-value < 0.05	UP
NAMPTP1	262.002	2.34032	0.273981	8.54193	1.32e-17	8.91e-16	q-value < 0.05	UP
MYOSLID	28.8413	1.46019	0.454422	3.21329	0.00131225	0.00558255	q-value < 0.05	UP
DPY19L4P1	2.18463	4.71176	1.88051	2.50557	0.0122254	0.036549	q-value < 0.05	UP
MAST4-AS1	22.9561	2.19595	0.36152	6.0742	1.25e-09	2.21e-08	q-value < 0.05	UP
CXCR2P1	4923.95	1.54434	0.192196	8.03522	9.34e-16	4.74e-14	q-value < 0.05	UP
HBBP1	1.04671	3.06428	1.15306	2.65751	0.00787201	0.025428	q-value < 0.05	UP
ANKRD36BP2	127.54	1.07812	0.283427	3.80387	0.000142	0.000813	q-value < 0.05	UP
ENSG00000230107	2.88118	1.91276	0.688824	2.77685	0.00548888	0.0187835	q-value < 0.05	UP
IFITM3P4	1.34591	2.51646	0.766874	3.28145	0.00103274	0.00456528	q-value < 0.05	UP
NFE4	41.3303	6.34206	0.648321	9.78228	1.34e-22	1.96e-20	q-value < 0.05	UP
LINC00856	8.2135	1.70517	0.68561	2.48708	0.0128797	0.0381463	q-value < 0.05	UP
ENSG00000230492	2.81519	4.4841	0.922115	4.86284	1.16e-06	1.12e-05	q-value < 0.05	UP
ENSG00000230615	2.59219	3.08299	0.823692	3.7429	0.000182	0.00101343	q-value < 0.05	UP
LINC01001	86.9596	1.41301	0.223986	6.30849	2.82e-10	5.61e-09	q-value < 0.05	UP
ENSG00000230730	23.0209	1.29194	0.260535	4.95882	7.09e-07	7.23e-06	q-value < 0.05	UP
MEIS1-AS2	12.583	2.13068	0.351699	6.05825	1.38e-09	2.42e-08	q-value < 0.05	UP
ENSG00000230773	21.5537	1.02168	0.348161	2.9345	0.00334088	0.0123715	q-value < 0.05	UP
ECE1-AS1	69.4721	1.21279	0.28324	4.28185	1.85e-05	0.000134	q-value < 0.05	UP
SPATA20P1	20.2597	5.11833	0.599862	8.53251	1.43e-17	9.62e-16	q-value < 0.05	UP
LNCAROD	20.7022	2.37072	0.281476	8.42245	3.69e-17	2.33e-15	q-value < 0.05	UP
CFAP58-DT	40.4052	3.30197	0.40369	8.17947	2.85e-16	1.57e-14	q-value < 0.05	UP
LINC02884	196.554	1.41228	0.299469	4.71593	2.41e-06	2.16e-05	q-value < 0.05	UP
LINC01816	3.78626	1.07646	0.348298	3.09062	0.00199737	0.0080341	q-value < 0.05	UP
LINC03078	23.094	2.0799	0.620282	3.35315	0.000799	0.00367376	q-value < 0.05	UP
ENSG00000231424	2.06956	2.60186	1.02253	2.54453	0.0109424	0.0333744	q-value < 0.05	UP
IGHV4-31	314.945	3.14498	0.328687	9.56829	1.09e-21	1.41e-19	q-value < 0.05	UP
E2F6P4	12.0542	1.58871	0.395812	4.01379	5.98e-05	0.000378	q-value < 0.05	UP
CD109-AS1	17.5132	2.16074	0.887726	2.43402	0.0149323	0.0431193	q-value < 0.05	UP
VN1R110P	6.48649	1.95583	0.60243	3.24657	0.00116804	0.00507181	q-value < 0.05	UP
CT69	14.8253	1.09229	0.460876	2.37004	0.0177863	0.049822	q-value < 0.05	UP
LINC01063	2.52482	1.40006	0.529171	2.64577	0.00815064	0.0262027	q-value < 0.05	UP
DYTN	69.2163	2.06466	0.3418	6.04055	1.54e-09	2.67e-08	q-value < 0.05	UP
IGHV3-43	541.832	3.13718	0.328626	9.54636	1.34e-21	1.7e-19	q-value < 0.05	UP
CSF2RBP1	11.5473	6.71455	0.745649	9.00497	2.16e-19	1.99e-17	q-value < 0.05	UP
LINC02518	1.59182	2.94541	1.20063	2.45322	0.0141585	0.0412065	q-value < 0.05	UP
ENSG00000232528	21.3457	1.54256	0.497886	3.09822	0.00194687	0.00786141	q-value < 0.05	UP
FAM131B-AS2	107.548	1.14009	0.189427	6.01861	1.76e-09	3.03e-08	q-value < 0.05	UP
MTND4P22	2.56714	4.94425	1.41014	3.50621	0.000455	0.00224726	q-value < 0.05	UP
SDCBPP3	39.0755	1.24111	0.183577	6.76074	1.37e-11	3.37e-10	q-value < 0.05	UP
FAM157B	47.3981	1.56512	0.293346	5.33542	9.53e-08	1.18e-06	q-value < 0.05	UP
LINC01271	1.14713	3.11562	1.24274	2.50706	0.0121741	0.0364238	q-value < 0.05	UP
LINC00642	1.87096	2.30069	0.95141	2.41819	0.0155979	0.0447947	q-value < 0.05	UP
LINC02669	1.86562	3.95739	1.55602	2.54329	0.0109815	0.0334674	q-value < 0.05	UP
ENSG00000233365	2.99376	3.51398	0.884097	3.97466	7.05e-05	0.000438	q-value < 0.05	UP
LINC02596	5.06548	5.92173	0.898847	6.58815	4.45e-11	1.02e-09	q-value < 0.05	UP
STXBP5-AS1	118.079	1.46724	0.259346	5.65748	1.54e-08	2.2e-07	q-value < 0.05	UP
ENSG00000233461	75.2125	1.46732	0.326774	4.49033	7.11e-06	5.72e-05	q-value < 0.05	UP
CICP27	4.48176	1.76126	0.428155	4.11361	3.9e-05	0.00026	q-value < 0.05	UP
CAVIN2-AS1	3.21257	2.60969	1.05706	2.46882	0.0135558	0.0398082	q-value < 0.05	UP
H2BC15	118.911	1.19843	0.219467	5.46061	4.75e-08	6.2e-07	q-value < 0.05	UP
IGKV3OR2-268	11.1519	2.33095	0.498799	4.67313	2.97e-06	2.61e-05	q-value < 0.05	UP
TPRG1-AS1	14.2566	1.29132	0.349241	3.69751	0.000218	0.00118364	q-value < 0.05	UP
ENSG00000234117	1.37706	2.9355	1.05602	2.77979	0.00543937	0.0186495	q-value < 0.05	UP
ENSG00000234238	1.66713	3.8648	0.855794	4.51603	6.3e-06	5.13e-05	q-value < 0.05	UP
H2BC12L	4.51985	1.55537	0.326829	4.75895	1.95e-06	1.79e-05	q-value < 0.05	UP
ENSG00000234292	2.6705	1.58483	0.596706	2.65596	0.00790838	0.025522	q-value < 0.05	UP
ENSG00000234426	18.8333	3.90359	1.12779	3.46127	0.000538	0.00260421	q-value < 0.05	UP
MAGI2-AS3	181.97	2.45411	0.442587	5.54491	2.94e-08	3.99e-07	q-value < 0.05	UP
RHOXF1P1	7.48887	3.4145	0.929977	3.67159	0.000241	0.00129275	q-value < 0.05	UP
LINC01506	20.6706	2.37546	0.42478	5.59221	2.24e-08	3.14e-07	q-value < 0.05	UP
PPP1R2P1	52.852	1.06891	0.290555	3.67885	0.000234	0.00126102	q-value < 0.05	UP
H2BP2	21.0841	2.4449	0.579662	4.2178	2.47e-05	0.000173	q-value < 0.05	UP
FABP5P7	10.323	1.81588	0.344735	5.26746	1.38e-07	1.66e-06	q-value < 0.05	UP
DAAM2-AS1	1.69723	4.17343	1.44108	2.89604	0.00377899	0.0137083	q-value < 0.05	UP
ENSG00000235105	7.09048	2.23094	0.419973	5.31211	1.08e-07	1.33e-06	q-value < 0.05	UP
SMIM1	5.98973	1.57064	0.548842	2.86173	0.00421334	0.0150375	q-value < 0.05	UP
LINC01366	22.1291	1.43016	0.525996	2.71895	0.00654889	0.0217577	q-value < 0.05	UP
ITGA9-AS1	50.8205	1.48186	0.293776	5.04417	4.56e-07	4.85e-06	q-value < 0.05	UP
ENSG00000235288	7.87934	1.50724	0.490903	3.07035	0.0021381	0.00851202	q-value < 0.05	UP
JARID2-AS1	1.82841	1.58478	0.596365	2.6574	0.00787452	0.0254331	q-value < 0.05	UP
NFAM1	6025.11	1.035	0.147765	7.00441	2.48e-12	6.9e-11	q-value < 0.05	UP
LINC00484	30.5752	1.35702	0.422956	3.20842	0.00133467	0.00566729	q-value < 0.05	UP
ENSG00000235743	1.23386	3.5101	1.2747	2.75367	0.00589319	0.0199348	q-value < 0.05	UP
NEXN-AS1	10.5009	1.08642	0.381822	2.84536	0.00443615	0.0157124	q-value < 0.05	UP
RPL23AP37	1.20241	3.67386	1.27034	2.89203	0.00382766	0.0138567	q-value < 0.05	UP
ENSG00000236304	951.725	1.71156	0.217865	7.85604	3.96e-15	1.81e-13	q-value < 0.05	UP
SLFN14	213.462	1.76324	0.246799	7.14445	9.04e-13	2.71e-11	q-value < 0.05	UP
DDX11L2	77.6187	1.01392	0.302253	3.35454	0.000795	0.00365871	q-value < 0.05	UP
FAM157A	84.65	2.4305	0.331049	7.34181	2.11e-13	7.26e-12	q-value < 0.05	UP
IFITM3P1	3.25192	1.96819	0.478335	4.11466	3.88e-05	0.000259	q-value < 0.05	UP
PRKG1-AS1	3.05235	2.59562	0.976077	2.65924	0.00783176	0.0253101	q-value < 0.05	UP
LINC01010	14.2135	1.56902	0.475632	3.2988	0.000971	0.00432701	q-value < 0.05	UP
ENSG00000236936	23.7937	1.41435	0.343643	4.11575	3.86e-05	0.000258	q-value < 0.05	UP
ENSG00000237094	53.1564	1.17723	0.218159	5.3962	6.81e-08	8.67e-07	q-value < 0.05	UP
IGHJ3P	58.2783	1.02663	0.249484	4.11502	3.87e-05	0.000258	q-value < 0.05	UP
ZNF503-AS2	3.19106	2.04482	0.758419	2.69616	0.00701437	0.0230378	q-value < 0.05	UP
RPL12P27	4.42793	3.19007	0.799162	3.99177	6.56e-05	0.000411	q-value < 0.05	UP
FTH1P11	80.7917	1.00619	0.148839	6.76025	1.38e-11	3.38e-10	q-value < 0.05	UP
OR51R1P	3.82147	2.08637	0.869176	2.4004	0.0163772	0.0465699	q-value < 0.05	UP
ENSG00000237419	3.85562	2.09085	0.554386	3.77147	0.000162	0.000915	q-value < 0.05	UP
ENSG00000237473	7.17773	2.06599	0.573713	3.60109	0.000317	0.0016412	q-value < 0.05	UP
LINC02971	1.24864	2.77511	0.635311	4.36811	1.25e-05	9.46e-05	q-value < 0.05	UP
ENSG00000237529	12.2033	1.67042	0.699844	2.38684	0.0169938	0.0479799	q-value < 0.05	UP
KIFC1	270.597	2.02827	0.253778	7.99228	1.32e-15	6.48e-14	q-value < 0.05	UP
PIRAT1	80.3236	1.85637	0.302066	6.14558	7.97e-10	1.46e-08	q-value < 0.05	UP
LNCATV	51.3074	2.05303	0.393716	5.2145	1.84e-07	2.15e-06	q-value < 0.05	UP
ENSG00000238012	1.87121	4.22399	1.29876	3.25233	0.00114463	0.00498385	q-value < 0.05	UP
LINC01410	221.701	1.05871	0.222694	4.7541	1.99e-06	1.83e-05	q-value < 0.05	UP
ENSG00000238150	2.71583	2.1195	0.80771	2.62408	0.00868824	0.0276448	q-value < 0.05	UP
LINC02863	132.782	1.08918	0.24566	4.43368	9.26e-06	7.23e-05	q-value < 0.05	UP
ENSG00000238201	153.028	1.34152	0.274105	4.89419	9.87e-07	9.74e-06	q-value < 0.05	UP
OR2W3	16.6421	2.43394	0.60306	4.03597	5.44e-05	0.000348	q-value < 0.05	UP
TXNDC5	22.1939	1.12434	0.328241	3.42535	0.000614	0.00291867	q-value < 0.05	UP
ST3GAL6-AS1	41.3599	1.72317	0.453322	3.8012	0.000144	0.000821	q-value < 0.05	UP
IGKV2D-30	85.4598	1.35116	0.309202	4.36983	1.24e-05	9.4e-05	q-value < 0.05	UP
HSPA5-DT	2.21097	2.4297	0.760758	3.19379	0.0014042	0.00591873	q-value < 0.05	UP
IGKV1D-8	38.9455	1.86563	0.292169	6.38547	1.71e-10	3.52e-09	q-value < 0.05	UP
DEFA3	1243.53	8.79409	0.626723	14.0319	9.95e-45	1.49e-41	q-value < 0.05	UP
IGKV1-6	271.6	2.35881	0.329015	7.16932	7.54e-13	2.3e-11	q-value < 0.05	UP
IGKV1-37	12.5933	1.73867	0.326117	5.33143	9.74e-08	1.21e-06	q-value < 0.05	UP
C1orf226	8.70263	3.89456	1.43162	2.7204	0.00652034	0.0216735	q-value < 0.05	UP
ENSG00000239906	1.86201	1.74503	0.477502	3.65449	0.000258	0.00136897	q-value < 0.05	UP
IGKV3-20	4360.61	2.11756	0.240479	8.80562	1.3e-18	1.05e-16	q-value < 0.05	UP
IGKV1D-33	66.8883	1.9281	0.329592	5.84996	4.92e-09	7.7e-08	q-value < 0.05	UP
DEFA1B	32.8591	7.99697	0.637757	12.5392	4.56e-36	3.52e-33	q-value < 0.05	UP
SOCAR	18.7813	1.7332	0.280255	6.18435	6.24e-10	1.17e-08	q-value < 0.05	UP
IGKV1-17	516.343	2.01436	0.397444	5.0683	4.01e-07	4.33e-06	q-value < 0.05	UP
ENSG00000240497	36.7001	1.65955	0.291696	5.68931	1.28e-08	1.86e-07	q-value < 0.05	UP
TNFRSF13B	373.954	1.02631	0.226668	4.52781	5.96e-06	4.88e-05	q-value < 0.05	UP
IGKV1-8	201.304	1.93675	0.2686	7.21054	5.57e-13	1.75e-11	q-value < 0.05	UP
RN7SL288P	5.8709	1.58617	0.589409	2.69112	0.00712117	0.0233404	q-value < 0.05	UP
IGKV1-16	516.994	2.14776	0.283233	7.58303	3.38e-14	1.33e-12	q-value < 0.05	UP
G2E3P1	1.25985	2.69858	1.10901	2.43333	0.0149606	0.0431965	q-value < 0.05	UP
IGKV1D-16	58.6749	2.04002	0.341256	5.97797	2.26e-09	3.8e-08	q-value < 0.05	UP
IGKV2-24	357.821	1.741	0.315702	5.51471	3.49e-08	4.69e-07	q-value < 0.05	UP
IGKV3-11	2538.53	1.88894	0.25071	7.53435	4.91e-14	1.87e-12	q-value < 0.05	UP
CD302	443.405	1.07328	0.18182	5.90296	3.57e-09	5.72e-08	q-value < 0.05	UP
IGKV2D-24	13.1908	1.16957	0.389799	3.00044	0.00269593	0.0103537	q-value < 0.05	UP
SUMO1P1	19.4526	2.55656	0.372207	6.86867	6.48e-12	1.7e-10	q-value < 0.05	UP
IGKV1-9	540.727	1.10031	0.308089	3.57139	0.000355	0.00181505	q-value < 0.05	UP
ENSG00000241860	27.8717	1.42234	0.277952	5.11722	3.1e-07	3.43e-06	q-value < 0.05	UP
IGKV1-33	340.494	2.26285	0.280155	8.07711	6.63e-16	3.46e-14	q-value < 0.05	UP
ENSG00000242324	54.0115	1.44563	0.336249	4.29929	1.71e-05	0.000125	q-value < 0.05	UP
IGKV1-39	1062.35	2.25811	0.252732	8.9348	4.08e-19	3.57e-17	q-value < 0.05	UP
IGHJ5	43.147	1.31181	0.233456	5.61909	1.92e-08	2.71e-07	q-value < 0.05	UP
IGKV2D-28	126.786	1.00442	0.330072	3.04304	0.00234205	0.0091946	q-value < 0.05	UP
SERPINB10	134.753	2.9803	0.472049	6.31354	2.73e-10	5.46e-09	q-value < 0.05	UP
IGKV1D-43	18.1896	1.94105	0.517025	3.75426	0.000174	0.000973	q-value < 0.05	UP
GNG10	7.25319	1.5489	0.32039	4.83442	1.34e-06	1.28e-05	q-value < 0.05	UP
IGKV1D-17	61.4028	1.93797	0.494312	3.92054	8.83e-05	0.000532	q-value < 0.05	UP
IGHJ3	10.6915	1.40178	0.320272	4.37685	1.2e-05	9.14e-05	q-value < 0.05	UP
FTH1P4	4.32753	1.28787	0.456832	2.81913	0.00481538	0.016824	q-value < 0.05	UP
IGKV3-7	40.0905	1.56705	0.287683	5.44716	5.12e-08	6.65e-07	q-value < 0.05	UP
ABCC13	10.7754	6.22125	0.914075	6.80606	1e-11	2.52e-10	q-value < 0.05	UP
LINC02932	7.70823	3.15312	1.18993	2.64984	0.00805297	0.0259258	q-value < 0.05	UP
IGKV2-30	1320.92	1.67593	0.270681	6.19151	5.96e-10	1.12e-08	q-value < 0.05	UP
STON1	33.5682	1.06407	0.369766	2.87769	0.00400597	0.0144074	q-value < 0.05	UP
IGKV2D-29	286.593	2.03247	0.314235	6.46801	9.93e-11	2.13e-09	q-value < 0.05	UP
ENSG00000243273	6.95597	2.84151	0.651243	4.36321	1.28e-05	9.65e-05	q-value < 0.05	UP
IGKV1-12	586.306	1.9427	0.356535	5.44882	5.07e-08	6.59e-07	q-value < 0.05	UP
LARP1BP2	10.1474	2.76923	0.725191	3.81862	0.000134	0.00077	q-value < 0.05	UP
IGKV1-5	2636.92	2.10852	0.238058	8.85716	8.21e-19	6.78e-17	q-value < 0.05	UP
DUBR	53.8345	1.40398	0.366171	3.83421	0.000125969	0.000729	q-value < 0.05	UP
LEFTY1	21.0351	2.04374	0.386086	5.29348	1.2e-07	1.46e-06	q-value < 0.05	UP
ENSG00000243797	7.34993	5.31493	0.785855	6.76324	1.35e-11	3.32e-10	q-value < 0.05	UP
LINC01011	353.421	1.54677	0.194981	7.93294	2.14e-15	1.02e-13	q-value < 0.05	UP
IGKV2-28	1020.14	1.69769	0.304263	5.57969	2.41e-08	3.36e-07	q-value < 0.05	UP
IGKV3-15	3533.19	2.23215	0.279112	7.99733	1.27e-15	6.26e-14	q-value < 0.05	UP
LILRA6	4270.84	1.21166	0.169057	7.16718	7.66e-13	2.33e-11	q-value < 0.05	UP
IGKV1-27	317.658	1.50353	0.292258	5.14453	2.68e-07	3.01e-06	q-value < 0.05	UP
ASPRV1	66.9663	1.68042	0.417857	4.02153	5.78e-05	0.000366	q-value < 0.05	UP
HBB	52625	5.09933	0.508145	10.0352	1.07e-23	1.94e-21	q-value < 0.05	UP
ENSG00000245008	33.9568	1.7551	0.366349	4.79078	1.66e-06	1.55e-05	q-value < 0.05	UP
UBR5-DT	76.5543	1.0188	0.231222	4.40614	1.05e-05	8.07e-05	q-value < 0.05	UP
LINC02458	10.6339	3.23903	0.760872	4.257	2.07e-05	0.000149	q-value < 0.05	UP
LINC00968	64.0613	1.04889	0.307598	3.40995	0.00065	0.00306459	q-value < 0.05	UP
SDCBPP2	4.41534	1.2165	0.382789	3.17799	0.00148299	0.00620052	q-value < 0.05	UP
KCTD13-DT	10.8319	1.56409	0.559232	2.79686	0.00516018	0.0178417	q-value < 0.05	UP
SNCA-AS1	5.31682	1.95288	0.815209	2.39556	0.0165952	0.0470699	q-value < 0.05	UP
WDR45P1	15.6515	1.27889	0.424938	3.0096	0.00261593	0.010088	q-value < 0.05	UP
ENSG00000248242	23.2612	1.45783	0.288478	5.05354	4.34e-07	4.64e-06	q-value < 0.05	UP
TNXA	5.98337	1.5334	0.483267	3.17299	0.00150878	0.00629276	q-value < 0.05	UP
LUCAT1	1290.99	2.55091	0.285085	8.94791	3.62e-19	3.23e-17	q-value < 0.05	UP
WHAMMP2	323.642	1.02026	0.269939	3.7796	0.000157	0.000888	q-value < 0.05	UP
ENSG00000248373	22.2503	1.4664	0.292185	5.01873	5.2e-07	5.46e-06	q-value < 0.05	UP
TARM1	31.8579	2.09654	0.589233	3.55808	0.000374	0.00189839	q-value < 0.05	UP
LINC02469	1.28594	2.82437	1.19129	2.37085	0.0177474	0.0497281	q-value < 0.05	UP
LINC02217	35.1301	3.46909	0.707558	4.90291	9.44e-07	9.36e-06	q-value < 0.05	UP
DDX11L9	106.471	1.07596	0.3568	3.01558	0.00256488	0.00992376	q-value < 0.05	UP
ENSG00000248516	87.8242	1.99102	0.324332	6.13883	8.31e-10	1.52e-08	q-value < 0.05	UP
ENSG00000248571	43.5849	2.00896	0.489133	4.10718	4.01e-05	0.000266	q-value < 0.05	UP
ENSG00000248636	6.48118	1.6581	0.451642	3.67126	0.000241	0.00129416	q-value < 0.05	UP
TOX4P1	13.4621	1.14854	0.415712	2.76283	0.00573031	0.0194617	q-value < 0.05	UP
PELO-AS1	9.00804	1.7891	0.679001	2.63489	0.00841638	0.0269161	q-value < 0.05	UP
PDCD6-DT	7.57524	1.27627	0.461631	2.7647	0.00569743	0.0193767	q-value < 0.05	UP
PDLIM7-AS1	220.955	1.25882	0.172815	7.28421	3.24e-13	1.07e-11	q-value < 0.05	UP
LINC02362	119.484	1.01839	0.30648	3.32285	0.000891	0.00402529	q-value < 0.05	UP
ENSG00000249138	37.7474	1.16337	0.393831	2.95399	0.00313693	0.0117523	q-value < 0.05	UP
LINC01093	12.9049	1.70962	0.562099	3.04149	0.0023541	0.00923253	q-value < 0.05	UP
NCOA4P4	23.0509	1.02742	0.195171	5.26419	1.41e-07	1.69e-06	q-value < 0.05	UP
ENSG00000249309	10.1443	1.16794	0.446238	2.6173	0.00886292	0.0280716	q-value < 0.05	UP
LINC02212	2.18641	4.53657	1.28416	3.53272	0.000411	0.00206092	q-value < 0.05	UP
NAIP	792.599	1.08368	0.182687	5.93193	2.99e-09	4.89e-08	q-value < 0.05	UP
OR7E94P	9.97344	1.35171	0.462311	2.92381	0.00345773	0.0127483	q-value < 0.05	UP
LINC02218	8.33892	5.76259	0.915221	6.2964	3.05e-10	6.03e-09	q-value < 0.05	UP
ENSG00000249679	1.69433	2.56024	0.826403	3.09805	0.00194799	0.00786421	q-value < 0.05	UP
LINC02972	96.5683	2.01402	0.52562	3.8317	0.000127	0.000736	q-value < 0.05	UP
LINC00964	9.11954	3.73524	0.901043	4.14546	3.39e-05	0.00023	q-value < 0.05	UP
MCPH1-AS1	149.008	1.13595	0.225561	5.03611	4.75e-07	5.04e-06	q-value < 0.05	UP
LINC02223	2.18213	3.74771	1.11079	3.37392	0.000741	0.00343554	q-value < 0.05	UP
TMEM158	3.41946	2.49713	0.845033	2.95507	0.003126	0.0117204	q-value < 0.05	UP
ENSG00000250069	115.983	1.15548	0.378369	3.05385	0.00225929	0.00892417	q-value < 0.05	UP
SH3TC2-DT	12.3847	2.57717	0.718864	3.58506	0.000337	0.00173208	q-value < 0.05	UP
LINC00989	1673.42	1.69413	0.19351	8.75476	2.05e-18	1.61e-16	q-value < 0.05	UP
ENSG00000250348	36.4288	1.82282	0.312087	5.84072	5.2e-09	8.1e-08	q-value < 0.05	UP
GYPB	8.91081	3.25874	0.674437	4.8318	1.35e-06	1.29e-05	q-value < 0.05	UP
ENSG00000250519	11.4122	1.10662	0.332478	3.3284	0.000873	0.00396032	q-value < 0.05	UP
YPEL3-DT	19.9593	3.80181	0.727314	5.22719	1.72e-07	2.02e-06	q-value < 0.05	UP
NAIPP1	36.6791	1.26751	0.303032	4.18277	2.88e-05	0.000199	q-value < 0.05	UP
ENSG00000250696	4.16545	3.18048	1.06387	2.98955	0.00279388	0.0106662	q-value < 0.05	UP
LINC01262	3.03634	2.63285	0.986429	2.66907	0.00760618	0.0247082	q-value < 0.05	UP
ENSG00000250771	132.299	1.13642	0.408608	2.78121	0.00541571	0.0185793	q-value < 0.05	UP
METTL21EP	37.7012	1.50151	0.5083	2.95397	0.0031371	0.0117523	q-value < 0.05	UP
IGKV2D-40	56.432	2.71295	0.370213	7.32807	2.33e-13	8e-12	q-value < 0.05	UP
ENSG00000251127	39.1737	3.80521	0.68905	5.52239	3.34e-08	4.51e-07	q-value < 0.05	UP
ENSG00000251139	134.202	1.17705	0.243048	4.84289	1.28e-06	1.23e-05	q-value < 0.05	UP
MIR3945HG	50.9639	1.45797	0.340315	4.28418	1.83e-05	0.000133	q-value < 0.05	UP
RTN3P1	18.6756	1.21818	0.194928	6.24936	4.12e-10	7.95e-09	q-value < 0.05	UP
ENSG00000251393	25.95	2.14537	0.437843	4.89987	9.59e-07	9.49e-06	q-value < 0.05	UP
RTEL1P1	33.4661	1.97907	0.551294	3.58987	0.000331	0.00170398	q-value < 0.05	UP
LINC01094	71.3052	1.03662	0.327174	3.1684	0.00153282	0.00638218	q-value < 0.05	UP
ENSG00000251520	3.46041	1.10151	0.413718	2.66246	0.00775714	0.02509	q-value < 0.05	UP
IGKV1D-39	165.886	1.91712	0.284119	6.74759	1.5e-11	3.67e-10	q-value < 0.05	UP
GUSBP5	84.7989	1.35093	0.233595	5.7832	7.33e-09	1.11e-07	q-value < 0.05	UP
LINC01218	13.1338	2.76615	0.880229	3.14253	0.00167494	0.00688584	q-value < 0.05	UP
RNU6-917P	7.37505	1.37029	0.335443	4.08502	4.41e-05	0.00029	q-value < 0.05	UP
IGLV2-34	3.66123	2.50425	0.493422	5.07528	3.87e-07	4.18e-06	q-value < 0.05	UP
IGHV3-62	5.99177	2.43853	0.454018	5.371	7.83e-08	9.88e-07	q-value < 0.05	UP
ENSG00000253190	10.8367	3.62137	0.852324	4.24882	2.15e-05	0.000153	q-value < 0.05	UP
IGHV3-65	11.1787	2.00387	0.414515	4.83426	1.34e-06	1.28e-05	q-value < 0.05	UP
IGLV2-5	42.8176	1.28242	0.283233	4.52778	5.96e-06	4.88e-05	q-value < 0.05	UP
IGLVI-70	22.7828	1.76283	0.34639	5.08915	3.6e-07	3.92e-06	q-value < 0.05	UP
IGHV1-67	4.14362	1.69596	0.480148	3.53215	0.000412	0.00206392	q-value < 0.05	UP
CCDC71L	87.0246	1.39972	0.204266	6.85244	7.26e-12	1.88e-10	q-value < 0.05	UP
LINC03090	2.67292	1.52561	0.542562	2.81186	0.00492557	0.0171557	q-value < 0.05	UP
LINC00534	111.476	1.98132	0.339993	5.82752	5.63e-09	8.74e-08	q-value < 0.05	UP
IGLV2-28	3.28588	1.73562	0.367579	4.72175	2.34e-06	2.11e-05	q-value < 0.05	UP
IGKV1-13	59.4094	1.83532	0.315993	5.80809	6.32e-09	9.7e-08	q-value < 0.05	UP
IGHV3-52	2.88254	3.27603	0.608947	5.37982	7.46e-08	9.44e-07	q-value < 0.05	UP
CHILL1	5.98863	2.30896	0.839394	2.75075	0.00594595	0.0200855	q-value < 0.05	UP
LINC03047	5.32336	1.92443	0.522174	3.68543	0.000228	0.00123332	q-value < 0.05	UP
GASAL1	42.3347	1.86855	0.459845	4.06344	4.84e-05	0.000313	q-value < 0.05	UP
LINC01484	7.84288	5.31262	1.08745	4.88541	1.03e-06	1.01e-05	q-value < 0.05	UP
IGHV1-14	5.36587	1.57295	0.385893	4.07614	4.58e-05	0.0003	q-value < 0.05	UP
ENSG00000253736	27.1279	1.45301	0.289887	5.01233	5.38e-07	5.62e-06	q-value < 0.05	UP
IGHGP	1094.88	3.10079	0.361913	8.56777	1.06e-17	7.2e-16	q-value < 0.05	UP
IGLV1-41	21.6029	2.50466	0.335244	7.47115	7.95e-14	2.92e-12	q-value < 0.05	UP
LINC01151	38.5885	2.21758	0.402742	5.50622	3.67e-08	4.9e-07	q-value < 0.05	UP
IGHV3-22	6.90482	1.49533	0.387026	3.86363	0.000112	0.000657	q-value < 0.05	UP
ALG1L13P	24.645	2.14741	0.36402	5.89914	3.65e-09	5.84e-08	q-value < 0.05	UP
IGKV2-29	498.601	2.37511	0.365383	6.50033	8.01e-11	1.74e-09	q-value < 0.05	UP
ENSG00000254006	11.0951	6.89828	0.839605	8.2161	2.1e-16	1.19e-14	q-value < 0.05	UP
IGHV1-17	9.67349	1.66612	0.440341	3.7837	0.000155	0.000875	q-value < 0.05	UP
IGHV3-71	4.85358	1.93493	0.336645	5.74768	9.05e-09	1.35e-07	q-value < 0.05	UP
IGKV2-26	38.7855	1.43042	0.28277	5.05857	4.22e-07	4.54e-06	q-value < 0.05	UP
IGKV2-18	5.1198	1.64307	0.506158	3.24617	0.0011697	0.00507715	q-value < 0.05	UP
IGHV1-12	4.13099	2.18373	0.469412	4.65205	3.29e-06	2.86e-05	q-value < 0.05	UP
ENSG00000254288	6.26535	1.3905	0.558364	2.49031	0.0127632	0.037851	q-value < 0.05	UP
TPM4P3	20.3091	1.42899	0.214301	6.66818	2.59e-11	6.09e-10	q-value < 0.05	UP
IGHV4-55	32.4872	2.28525	0.364008	6.27803	3.43e-10	6.73e-09	q-value < 0.05	UP
AP5B1	816.338	1.16102	0.140366	8.27136	1.32e-16	7.63e-15	q-value < 0.05	UP
PTP4A2P2	231.573	1.45699	0.241421	6.03505	1.59e-09	2.76e-08	q-value < 0.05	UP
ADM-DT	71.3377	1.92304	0.280103	6.86547	6.63e-12	1.73e-10	q-value < 0.05	UP
GLULP3	1.50201	1.5547	0.631548	2.46172	0.0138271	0.0404511	q-value < 0.05	UP
CAPN1-AS1	106.748	2.2856	0.33044	6.91684	4.62e-12	1.24e-10	q-value < 0.05	UP
LINC02715	5.286	2.45767	0.615	3.99621	6.44e-05	0.000404	q-value < 0.05	UP
CD82-AS1	3.01073	1.59794	0.588656	2.71455	0.00663662	0.022014	q-value < 0.05	UP
SENCR	102.79	1.0089	0.188533	5.35133	8.73e-08	1.09e-06	q-value < 0.05	UP
IGLL5	170.408	1.36	0.260084	5.22909	1.7e-07	2e-06	q-value < 0.05	UP
GLYATL1P2	19.2761	1.22876	0.407273	3.01704	0.00255253	0.00988446	q-value < 0.05	UP
ENSG00000254789	12.2323	7.19759	0.930422	7.73583	1.03e-14	4.4e-13	q-value < 0.05	UP
ENSG00000254810	64.9298	2.00958	0.281481	7.13932	9.38e-13	2.8e-11	q-value < 0.05	UP
ENSG00000254826	50.4212	2.67531	0.514018	5.2047	1.94e-07	2.25e-06	q-value < 0.05	UP
ENSG00000254859	2.83569	1.67463	0.547002	3.06147	0.00220255	0.00873327	q-value < 0.05	UP
ENSG00000254877	9.28363	1.42819	0.548293	2.60479	0.00919315	0.0289209	q-value < 0.05	UP
ENSG00000254926	1.5518	1.85835	0.466396	3.9845	6.76e-05	0.000422	q-value < 0.05	UP
ENSG00000254933	2.79999	2.80746	0.873024	3.21579	0.00130085	0.0055445	q-value < 0.05	UP
LINC02751	1.89645	4.50595	1.54204	2.92208	0.00347701	0.0128142	q-value < 0.05	UP
GLYATL1P1	48.5563	1.36453	0.31273	4.36329	1.28e-05	9.65e-05	q-value < 0.05	UP
PGAM1P8	42.6065	1.36004	0.292291	4.65304	3.27e-06	2.85e-05	q-value < 0.05	UP
ENSG00000255224	30.9062	1.07749	0.288207	3.73861	0.000185	0.00102937	q-value < 0.05	UP
ENSG00000255240	192.309	1.12172	0.227698	4.92636	8.38e-07	8.37e-06	q-value < 0.05	UP
LINC02757	28.956	1.12328	0.339734	3.30636	0.000945	0.00422687	q-value < 0.05	UP
SMILR	34.7389	2.30821	0.360706	6.39916	1.56e-10	3.23e-09	q-value < 0.05	UP
HCAR3	663.337	2.23471	0.253377	8.81967	1.15e-18	9.31e-17	q-value < 0.05	UP
ENSG00000255491	13.1244	1.62115	0.671905	2.41276	0.0158321	0.0452915	q-value < 0.05	UP
LY6G6E	65.1818	2.12749	0.313986	6.77573	1.24e-11	3.07e-10	q-value < 0.05	UP
ENSG00000255680	1.06548	2.31114	0.904325	2.55565	0.0105989	0.0325104	q-value < 0.05	UP
ENSG00000255801	32.3629	3.30023	0.412007	8.01013	1.15e-15	5.68e-14	q-value < 0.05	UP
SMIM3	2194.85	1.55818	0.155578	10.0155	1.3e-23	2.29e-21	q-value < 0.05	UP
ENSG00000256249	20.2601	1.6333	0.363531	4.49287	7.03e-06	5.66e-05	q-value < 0.05	UP
DDX11L8	38.4509	1.17722	0.391294	3.00853	0.00262518	0.0101179	q-value < 0.05	UP
ABCC6P1	1.73023	2.52119	1.0167	2.47979	0.013146	0.0388243	q-value < 0.05	UP
ENSG00000256372	2.27886	3.34165	1.13436	2.94586	0.00322061	0.0120069	q-value < 0.05	UP
NLRP9P1	26.013	1.87964	0.650561	2.88926	0.00386155	0.0139609	q-value < 0.05	UP
ENSG00000256663	10.6119	2.07653	0.353852	5.86836	4.4e-09	6.93e-08	q-value < 0.05	UP
PLBD1-AS1	163.528	1.34738	0.232328	5.79944	6.65e-09	1.02e-07	q-value < 0.05	UP
ENSG00000256843	1.34837	2.40874	0.810479	2.972	0.00295869	0.0111988	q-value < 0.05	UP
HP	873.616	3.54939	0.390819	9.08193	1.07e-19	1.03e-17	q-value < 0.05	UP
ENSG00000257252	3.03393	4.84901	1.01119	4.79532	1.62e-06	1.52e-05	q-value < 0.05	UP
ENSG00000257258	3.76457	1.85524	0.591951	3.13411	0.00172375	0.0070607	q-value < 0.05	UP
MGAM	1087.69	4.70957	0.423718	11.1149	1.06e-28	3.82e-26	q-value < 0.05	UP
MGAM2	63.2991	5.29185	0.737306	7.17728	7.11e-13	2.18e-11	q-value < 0.05	UP
ENSG00000257878	10.7657	2.66795	0.552524	4.82867	1.37e-06	1.31e-05	q-value < 0.05	UP
ENSG00000258035	20.4394	1.43515	0.431288	3.32759	0.000876	0.00397049	q-value < 0.05	UP
LINC03108	62.2219	1.87316	0.336796	5.56171	2.67e-08	3.67e-07	q-value < 0.05	UP
MAP1LC3B2	67.0715	1.41434	0.139067	10.1702	2.69e-24	5.31e-22	q-value < 0.05	UP
ENSG00000258215	4.00265	2.4419	1.02571	2.38069	0.0172803	0.0486653	q-value < 0.05	UP
CLEC5A	349.883	1.83099	0.254226	7.20221	5.92e-13	1.85e-11	q-value < 0.05	UP
ENSG00000258355	7.48321	1.32534	0.510873	2.59427	0.00947927	0.0297034	q-value < 0.05	UP
LINC02207	60.7949	1.31922	0.324956	4.05968	4.91e-05	0.000318	q-value < 0.05	UP
SYNE3-AS1	23.1631	1.86541	0.405219	4.60346	4.16e-06	3.52e-05	q-value < 0.05	UP
ENSG00000258736	1.26415	3.56529	1.13184	3.15	0.00163269	0.00673592	q-value < 0.05	UP
BAZ1A-AS1	11.6041	1.4886	0.351128	4.23948	2.24e-05	0.000159	q-value < 0.05	UP
LINC02289	30.6635	5.58685	0.762423	7.32775	2.34e-13	8.01e-12	q-value < 0.05	UP
ENSG00000258860	3.8674	2.52627	0.8453	2.98861	0.00280247	0.0106899	q-value < 0.05	UP
ENSG00000259033	11.4451	1.76011	0.611654	2.87762	0.00400685	0.0144074	q-value < 0.05	UP
LINC00639	2.81927	5.0769	1.13684	4.46581	7.98e-06	6.33e-05	q-value < 0.05	UP
ENSG00000259182	9.98625	2.56013	0.758666	3.37451	0.000739	0.00343055	q-value < 0.05	UP
ITGB3	2202.46	2.17591	0.265302	8.20164	2.37e-16	1.33e-14	q-value < 0.05	UP
IGHV4OR15-8	1.78177	2.4145	0.573933	4.20695	2.59e-05	0.000181	q-value < 0.05	UP
MTND5P32	139.716	2.92473	0.388889	7.52073	5.45e-14	2.07e-12	q-value < 0.05	UP
ENSG00000259476	10.8913	2.99485	0.616287	4.8595	1.18e-06	1.14e-05	q-value < 0.05	UP
ENSG00000259483	59.7183	1.63164	0.262591	6.21362	5.18e-10	9.84e-09	q-value < 0.05	UP
ENSG00000259600	131.975	2.84215	0.379656	7.48611	7.09e-14	2.63e-12	q-value < 0.05	UP
MTND3P12	17.2833	3.39054	0.498895	6.79609	1.07e-11	2.69e-10	q-value < 0.05	UP
MTCO3P23	32.3714	3.25404	0.444969	7.31298	2.61e-13	8.85e-12	q-value < 0.05	UP
MTCYBP23	24.5437	2.28468	0.633883	3.60426	0.000313	0.00162437	q-value < 0.05	UP
LINC02284	378.978	2.04325	0.21627	9.44767	3.46e-21	4.05e-19	q-value < 0.05	UP
LINC03034	63.015	1.60117	0.305879	5.23464	1.65e-07	1.95e-06	q-value < 0.05	UP
LYPD8	3.00167	2.1741	0.718417	3.02623	0.00247621	0.00963958	q-value < 0.05	UP
ENSG00000259869	10.1486	1.8063	0.590369	3.05961	0.00221625	0.00878241	q-value < 0.05	UP
NORAD	1776.18	1.00872	0.159791	6.31271	2.74e-10	5.49e-09	q-value < 0.05	UP
MPHOSPH10P1	180.92	1.67672	0.223696	7.49556	6.6e-14	2.46e-12	q-value < 0.05	UP
ENSG00000260086	13.8106	1.53242	0.373535	4.10247	4.09e-05	0.000271	q-value < 0.05	UP
AFTPH-DT	33.1929	1.03843	0.401466	2.5866	0.00969268	0.0302388	q-value < 0.05	UP
ENSG00000260188	14.8577	2.50257	0.825769	3.03059	0.00244074	0.00952531	q-value < 0.05	UP
KDM7A-DT	116.978	1.15951	0.190472	6.08756	1.15e-09	2.05e-08	q-value < 0.05	UP
ENSG00000260244	28.7522	1.37528	0.449556	3.0592	0.00221926	0.00878919	q-value < 0.05	UP
ENSG00000260467	19.5698	4.07495	0.62721	6.49695	8.2e-11	1.78e-09	q-value < 0.05	UP
ENSG00000260592	2.9322	4.97257	0.84576	5.8794	4.12e-09	6.52e-08	q-value < 0.05	UP
ITPRID2-DT	13.8981	1.6993	0.685704	2.47818	0.0132053	0.0389739	q-value < 0.05	UP
LINC02280	16.4272	1.69275	0.677584	2.49821	0.0124821	0.0371643	q-value < 0.05	UP
ENSG00000260844	48.7491	1.30714	0.460956	2.83571	0.0045724	0.0161252	q-value < 0.05	UP
ENSG00000260855	6.85972	1.34755	0.560486	2.40425	0.0162057	0.0461794	q-value < 0.05	UP
ENSG00000260859	2.5398	1.74392	0.665662	2.61982	0.00879756	0.0279006	q-value < 0.05	UP
ENSG00000260912	398.663	1.20812	0.217359	5.55821	2.73e-08	3.73e-07	q-value < 0.05	UP
CCPG1	265.18	1.01914	0.155287	6.56294	5.28e-11	1.19e-09	q-value < 0.05	UP
LINC02555	21.5217	3.50464	0.752373	4.65812	3.19e-06	2.79e-05	q-value < 0.05	UP
ENSG00000261055	14.2152	2.43152	0.606733	4.00756	6.13e-05	0.000387	q-value < 0.05	UP
ENSG00000261061	7.19045	1.06553	0.423213	2.51771	0.0118121	0.03551	q-value < 0.05	UP
ENSG00000261124	1.42555	2.38804	0.906954	2.63303	0.00846276	0.027026	q-value < 0.05	UP
ENSG00000261253	266.875	1.49609	0.257281	5.81501	6.06e-09	9.34e-08	q-value < 0.05	UP
PSMD7-DT	2.56188	1.87151	0.586729	3.18973	0.00142405	0.0059865	q-value < 0.05	UP
ENSG00000261449	51.8602	1.32933	0.342959	3.87605	0.000106	0.000628	q-value < 0.05	UP
LINC01003	34.4573	1.13102	0.389017	2.90737	0.00364476	0.0133035	q-value < 0.05	UP
TBILA	2.00914	4.41475	1.77164	2.4919	0.0127062	0.0377068	q-value < 0.05	UP
LINC01686	12.3153	1.63375	0.609084	2.6823	0.00731176	0.0238752	q-value < 0.05	UP
HPR	9.59745	1.78083	0.496728	3.58513	0.000337	0.00173195	q-value < 0.05	UP
ENSG00000261804	65.4903	1.84023	0.406066	4.53183	5.85e-06	4.8e-05	q-value < 0.05	UP
ENSG00000262714	21.0635	3.05363	0.653577	4.67219	2.98e-06	2.63e-05	q-value < 0.05	UP
MYZAP	102.542	2.0661	0.365222	5.6571	1.54e-08	2.21e-07	q-value < 0.05	UP
MIR4736	6.02977	1.38312	0.448135	3.08639	0.00202605	0.00813611	q-value < 0.05	UP
MIR4470	1.36546	3.75335	1.04153	3.60369	0.000314	0.00162701	q-value < 0.05	UP
MIR548AC	2.38372	1.53138	0.570158	2.68589	0.00723369	0.0236649	q-value < 0.05	UP
ENSG00000264548	5.5999	2.02383	0.637484	3.17471	0.00149985	0.00626129	q-value < 0.05	UP
ENSG00000264881	1.26371	2.36781	0.866991	2.73107	0.0063129	0.0211191	q-value < 0.05	UP
TWSG1-DT	47.8972	1.90852	0.298959	6.38389	1.73e-10	3.55e-09	q-value < 0.05	UP
ENSG00000264968	26.3134	1.53464	0.315006	4.8718	1.11e-06	1.08e-05	q-value < 0.05	UP
PGDP1	7.80913	1.58623	0.286032	5.54563	2.93e-08	3.98e-07	q-value < 0.05	UP
FCGR1CP	90.8889	1.92865	0.35016	5.50792	3.63e-08	4.86e-07	q-value < 0.05	UP
ENSG00000266356	9.81469	1.42582	0.403572	3.53299	0.000411	0.0020604	q-value < 0.05	UP
ENSG00000266401	60.9625	1.44133	0.298232	4.83292	1.35e-06	1.29e-05	q-value < 0.05	UP
NCOA4	27483.2	1.25287	0.133106	9.41257	4.84e-21	5.47e-19	q-value < 0.05	UP
PTGES3L	29.0906	1.90042	0.552264	3.44115	0.000579	0.00277771	q-value < 0.05	UP
ENSG00000267174	73.1663	1.45506	0.278308	5.22824	1.71e-07	2.01e-06	q-value < 0.05	UP
LINC00906	3.48069	5.38321	1.62365	3.31551	0.000915	0.00411104	q-value < 0.05	UP
KCNJ2-AS1	23.9284	2.3631	0.611117	3.86685	0.00011	0.00065	q-value < 0.05	UP
LINC02979	5.14824	1.56305	0.505107	3.0945	0.00197143	0.00793801	q-value < 0.05	UP
GNA15-DT	10.6174	1.68549	0.419072	4.02195	5.77e-05	0.000366	q-value < 0.05	UP
LINC01482	3.06982	2.52103	0.57209	4.40671	1.05e-05	8.05e-05	q-value < 0.05	UP
ENSG00000267780	2.5693	3.71605	0.915142	4.06063	4.89e-05	0.000317	q-value < 0.05	UP
ENSG00000268119	16.7019	1.66798	0.553833	3.0117	0.00259787	0.0100255	q-value < 0.05	UP
ENSG00000268204	87.6164	1.042	0.211315	4.931	8.18e-07	8.2e-06	q-value < 0.05	UP
ENSG00000268240	22.5241	7.28894	0.84723	8.60326	7.75e-18	5.47e-16	q-value < 0.05	UP
SCGB1C2	6.47712	1.58265	0.449315	3.52235	0.000428	0.00213423	q-value < 0.05	UP
MTDHP3	10.7386	2.01054	0.672222	2.9909	0.0027816	0.0106253	q-value < 0.05	UP
ENSG00000268555	524.739	1.80282	0.404679	4.45495	8.39e-06	6.61e-05	q-value < 0.05	UP
LINC00664	24.4451	4.27453	0.808288	5.28837	1.23e-07	1.49e-06	q-value < 0.05	UP
ENSG00000268833	10.6523	5.64254	0.907077	6.22057	4.95e-10	9.43e-09	q-value < 0.05	UP
ENSG00000268903	125.064	1.27268	0.231594	5.49533	3.9e-08	5.18e-07	q-value < 0.05	UP
HNRNPA1P52	3.06348	4.34474	1.27773	3.40035	0.000673	0.00315902	q-value < 0.05	UP
LINC00528	651.942	1.07782	0.171746	6.27567	3.48e-10	6.82e-09	q-value < 0.05	UP
ENSG00000269887	3.68953	1.91099	0.673459	2.83757	0.00454585	0.0160475	q-value < 0.05	UP
ENSG00000269902	5.35484	1.65734	0.578833	2.86324	0.00419335	0.0149801	q-value < 0.05	UP
ENSG00000269970	200.529	1.75437	0.207987	8.43497	3.31e-17	2.11e-15	q-value < 0.05	UP
ENSG00000269981	72.9495	1.3027	0.253061	5.14779	2.64e-07	2.97e-06	q-value < 0.05	UP
MIR222HG	89.993	1.62252	0.297548	5.45295	4.95e-08	6.45e-07	q-value < 0.05	UP
IGHV1OR15-1	18.4013	2.35734	0.328751	7.17057	7.47e-13	2.28e-11	q-value < 0.05	UP
IGHV3-30	5154.25	3.2162	0.29461	10.9168	9.58e-28	3.19e-25	q-value < 0.05	UP
ENSG00000270755	1.55735	2.32726	0.80352	2.89633	0.00377557	0.0137014	q-value < 0.05	UP
H4C14	61.2011	2.22297	0.314813	7.06126	1.65e-12	4.74e-11	q-value < 0.05	UP
LPP-AS2	19.5282	1.01513	0.311608	3.25772	0.00112312	0.0049078	q-value < 0.05	UP
SRP14P5	15.3975	1.0998	0.433534	2.53683	0.0111861	0.0339605	q-value < 0.05	UP
ITGB8-AS1	6.99509	1.26876	0.518424	2.44735	0.0143911	0.0417754	q-value < 0.05	UP
IGHV3OR16-13	10.5842	1.83446	0.409966	4.47467	7.65e-06	6.11e-05	q-value < 0.05	UP
IGHV1OR15-3	1.525	1.40385	0.428644	3.27509	0.00105629	0.00465038	q-value < 0.05	UP
SRXN1	1.54964	1.47929	0.600346	2.46407	0.013737	0.040231	q-value < 0.05	UP
DPRXP2	1.8701	4.48631	1.35161	3.31924	0.000903	0.00406793	q-value < 0.05	UP
PRR13P3	1.12841	2.71742	1.08063	2.51466	0.0119148	0.0357482	q-value < 0.05	UP
CKAP2LP1	6.29025	3.41252	1.10997	3.07441	0.00210918	0.00842113	q-value < 0.05	UP
ARF4P1	2.29165	1.27597	0.47329	2.69596	0.00701854	0.0230459	q-value < 0.05	UP
ENSG00000271581	3.62896	1.4447	0.518775	2.78482	0.00535572	0.0184047	q-value < 0.05	UP
PDCD6IP-DT	30.1889	1.34135	0.325145	4.1254	3.7e-05	0.000248	q-value < 0.05	UP
LINC02772	12.0278	6.04014	0.940486	6.42237	1.34e-10	2.81e-09	q-value < 0.05	UP
ENSG00000271806	11.2	1.63346	0.68469	2.38569	0.0170472	0.0481165	q-value < 0.05	UP
ENSG00000272043	2.24883	1.7116	0.523344	3.27051	0.00107355	0.00471712	q-value < 0.05	UP
ENSG00000272079	1.58421	4.24343	1.26726	3.34851	0.000812	0.00372123	q-value < 0.05	UP
CD24	623.718	2.85576	0.37973	7.52049	5.46e-14	2.07e-12	q-value < 0.05	UP
ENSG00000272563	6.69896	2.91927	0.826305	3.53292	0.000411	0.0020604	q-value < 0.05	UP
ENSG00000272865	1.96637	3.67477	1.11646	3.29144	0.000997	0.00442716	q-value < 0.05	UP
ENSG00000273112	1.53908	1.97481	0.803839	2.45672	0.014021	0.0408885	q-value < 0.05	UP
ENSG00000273133	16.7784	1.28206	0.430759	2.97628	0.00291768	0.0110715	q-value < 0.05	UP
ENSG00000273174	14.5917	1.56236	0.483275	3.23285	0.00122561	0.00527083	q-value < 0.05	UP
ENSG00000273355	19.2073	1.34615	0.333509	4.03633	5.43e-05	0.000348	q-value < 0.05	UP
ENSG00000273381	26.3535	1.43419	0.54731	2.62044	0.00878176	0.0278636	q-value < 0.05	UP
H4C12	11.7383	1.37675	0.370397	3.71696	0.000202	0.00110893	q-value < 0.05	UP
LINC02970	12.239	1.7816	0.522051	3.41269	0.000643	0.00303681	q-value < 0.05	UP
IGKV2-40	36.8474	2.2524	0.342345	6.57933	4.73e-11	1.07e-09	q-value < 0.05	UP
H3C8	5.72878	1.91019	0.693972	2.75254	0.00591348	0.0199952	q-value < 0.05	UP
ENSG00000274021	66.2368	1.17977	0.200795	5.87549	4.22e-09	6.66e-08	q-value < 0.05	UP
LINC02967	64.591	3.62611	0.680043	5.33217	9.7e-08	1.2e-06	q-value < 0.05	UP
ENSG00000274270	18.2224	1.45214	0.601651	2.41359	0.0157964	0.0452324	q-value < 0.05	UP
H2BC6	12.1912	1.59799	0.332444	4.80681	1.53e-06	1.44e-05	q-value < 0.05	UP
ENSG00000274528	1.32114	3.81141	1.42685	2.67121	0.00755792	0.024578	q-value < 0.05	UP
ENSG00000274559	3.59143	1.89293	0.448717	4.21853	2.46e-05	0.000173	q-value < 0.05	UP
IGHV2-70	575.118	4.52158	0.371594	12.1681	4.6e-34	2.82e-31	q-value < 0.05	UP
H2BC17	137.076	3.62309	0.375974	9.63655	5.6e-22	7.61e-20	q-value < 0.05	UP
ENSG00000275202	21.5578	1.09002	0.350194	3.11262	0.00185438	0.0075239	q-value < 0.05	UP
ENSG00000275210	39.9613	1.25043	0.293646	4.25829	2.06e-05	0.000148	q-value < 0.05	UP
ENSG00000275709	22.4585	1.32531	0.274979	4.81968	1.44e-06	1.36e-05	q-value < 0.05	UP
H2BC9	345.347	2.1459	0.219413	9.78017	1.37e-22	1.98e-20	q-value < 0.05	UP
UHRF1	343.189	1.84928	0.244445	7.56525	3.87e-14	1.5e-12	q-value < 0.05	UP
WHAMMP3	365.7	1.26006	0.185347	6.79839	1.06e-11	2.65e-10	q-value < 0.05	UP
H4C9	240.275	1.32155	0.158357	8.34538	7.1e-17	4.32e-15	q-value < 0.05	UP
H2AC14	3.11954	2.2171	0.479051	4.62811	3.69e-06	3.17e-05	q-value < 0.05	UP
IGKV1D-13	83.0525	1.83022	0.410699	4.45635	8.34e-06	6.57e-05	q-value < 0.05	UP
DACH1	29.3665	1.42709	0.453418	3.14741	0.00164721	0.0067863	q-value < 0.05	UP
IGHV4-4	437.444	2.68348	0.28022	9.57633	1.01e-21	1.33e-19	q-value < 0.05	UP
ENSG00000276900	335.571	2.79946	0.299346	9.3519	8.61e-21	9.45e-19	q-value < 0.05	UP
H2BC7	88.4928	1.72226	0.290482	5.92899	3.05e-09	4.97e-08	q-value < 0.05	UP
ENSG00000277435	113.336	1.79392	0.253528	7.07582	1.49e-12	4.28e-11	q-value < 0.05	UP
ENSG00000277763	9.99546	1.76785	0.565539	3.12596	0.00177228	0.00722773	q-value < 0.05	UP
IGLV2-8	903.554	1.49214	0.306877	4.86234	1.16e-06	1.13e-05	q-value < 0.05	UP
ENSG00000278388	2.10351	1.87505	0.762815	2.45807	0.0139685	0.0407633	q-value < 0.05	UP
IGHV3-41	3.03695	1.34561	0.458454	2.9351	0.00333439	0.0123538	q-value < 0.05	UP
H3C10	3563.18	2.25332	0.201302	11.1937	4.38e-29	1.67e-26	q-value < 0.05	UP
IGKV1D-12	43.2345	1.7841	0.346997	5.14154	2.72e-07	3.06e-06	q-value < 0.05	UP
ENSG00000278869	15.2899	2.1229	0.534674	3.97046	7.17e-05	0.000445	q-value < 0.05	UP
ENSG00000278918	33.925	1.54038	0.315448	4.88313	1.04e-06	1.02e-05	q-value < 0.05	UP
ENSG00000279164	65.2848	2.2412	0.466427	4.80503	1.55e-06	1.46e-05	q-value < 0.05	UP
ENSG00000279444	4.6863	1.51982	0.623689	2.43683	0.0148166	0.0428264	q-value < 0.05	UP
ENSG00000279511	27.3781	8.04631	0.945944	8.50612	1.8e-17	1.18e-15	q-value < 0.05	UP
ENSG00000279791	2.33973	4.28947	1.36565	3.14097	0.00168389	0.00691844	q-value < 0.05	UP
ENSG00000279841	280.095	1.67161	0.196731	8.49695	1.95e-17	1.26e-15	q-value < 0.05	UP
ENSG00000279970	5.24104	2.89508	0.856849	3.37875	0.000728	0.00338388	q-value < 0.05	UP
ENSG00000280035	6.37581	2.35549	0.731161	3.22157	0.0012749	0.00544767	q-value < 0.05	UP
ENSG00000280054	21.0273	1.37121	0.458214	2.9925	0.00276701	0.0105771	q-value < 0.05	UP
ENSG00000280145	7.79835	1.58993	0.555304	2.86317	0.00419419	0.0149811	q-value < 0.05	UP
LINC02887	25.0327	1.32758	0.268506	4.94432	7.64e-07	7.73e-06	q-value < 0.05	UP
IGHV1-69D	1305.23	3.19899	0.33362	9.58871	8.92e-22	1.18e-19	q-value < 0.05	UP
LINC01348	1.76784	3.01218	1.16148	2.5934	0.0095033	0.0297649	q-value < 0.05	UP
GSEC	128.888	1.75707	0.324516	5.41442	6.15e-08	7.89e-07	q-value < 0.05	UP
LINC01127	114.616	1.25959	0.367898	3.42375	0.000618	0.00293174	q-value < 0.05	UP
ENSG00000281179	13.0817	2.16896	0.328022	6.61224	3.79e-11	8.76e-10	q-value < 0.05	UP
ENSG00000281550	4.27167	2.27983	0.38735	5.8857	3.96e-09	6.3e-08	q-value < 0.05	UP
IGHV1-69-2	7.6837	2.53233	0.52543	4.81954	1.44e-06	1.36e-05	q-value < 0.05	UP
IGHV7-4-1	1240.77	3.0996	0.476708	6.5021	7.92e-11	1.72e-09	q-value < 0.05	UP
LINC01002	135.947	1.9724	0.257878	7.64858	2.03e-14	8.23e-13	q-value < 0.05	UP
FAM157D	70.9703	1.5995	0.24651	6.48857	8.67e-11	1.87e-09	q-value < 0.05	UP
IGHV3-69-1	194.064	3.04977	0.309023	9.86908	5.67e-23	8.95e-21	q-value < 0.05	UP
IGHV3-64D	358.167	2.74916	0.47226	5.82128	5.84e-09	9.04e-08	q-value < 0.05	UP
IGHV5-10-1	411.57	3.38863	0.480348	7.05453	1.73e-12	4.95e-11	q-value < 0.05	UP
ENSG00000282828	12.8592	1.78268	0.415393	4.29154	1.77e-05	0.000129	q-value < 0.05	UP
ENSG00000282988	54.5797	1.26614	0.281296	4.5011	6.76e-06	5.46e-05	q-value < 0.05	UP
ENSG00000283202	1.4735	2.30349	0.746652	3.08509	0.00203488	0.00816186	q-value < 0.05	UP
CNTNAP3C	6.18232	5.56505	0.900465	6.18019	6.4e-10	1.2e-08	q-value < 0.05	UP
ENSG00000283566	4.04654	1.10723	0.367009	3.0169	0.0025537	0.00988758	q-value < 0.05	UP
LINC02009	9.47919	8.53567	1.50191	5.68321	1.32e-08	1.92e-07	q-value < 0.05	UP
ENSG00000283743	2.85383	1.25792	0.491797	2.55781	0.0105334	0.0323535	q-value < 0.05	UP
ENSG00000284633	21.9975	1.58374	0.433868	3.65029	0.000262	0.00138939	q-value < 0.05	UP
ENSG00000284669	60.3051	1.01167	0.33856	2.98816	0.00280658	0.010698	q-value < 0.05	UP
ENSG00000284882	67.3785	1.40651	0.250262	5.62015	1.91e-08	2.7e-07	q-value < 0.05	UP
ENSG00000284948	3.20475	3.92385	0.801716	4.89432	9.86e-07	9.73e-06	q-value < 0.05	UP
ENSG00000284959	88.7654	1.18633	0.207754	5.71029	1.13e-08	1.65e-07	q-value < 0.05	UP
ENSG00000285043	25.9247	1.61522	0.286805	5.63176	1.78e-08	2.53e-07	q-value < 0.05	UP
ENSG00000285534	65.5209	1.2968	0.40504	3.20167	0.00136635	0.0057869	q-value < 0.05	UP
ENSG00000285572	2.10011	1.87869	0.763496	2.46065	0.0138687	0.0405394	q-value < 0.05	UP
SAMD4A-AS1	98.4985	1.27668	0.27117	4.70805	2.5e-06	2.24e-05	q-value < 0.05	UP
ENSG00000285816	5.72131	1.24804	0.413404	3.01893	0.00253668	0.00983298	q-value < 0.05	UP
BCL6-AS1	12.6641	1.29797	0.309116	4.19898	2.68e-05	0.000186	q-value < 0.05	UP
ENSG00000285966	2.63949	2.82013	0.98098	2.8748	0.0040428	0.0145216	q-value < 0.05	UP
ENSG00000286052	6.24927	2.31515	0.917455	2.52345	0.0116209	0.0350249	q-value < 0.05	UP
ENSG00000286055	1.90122	4.33681	0.948145	4.57399	4.79e-06	4.01e-05	q-value < 0.05	UP
ENSG00000286076	102.729	2.79842	0.318444	8.78779	1.53e-18	1.22e-16	q-value < 0.05	UP
ENSG00000286132	7.22467	1.51891	0.581801	2.6107	0.00903568	0.0285285	q-value < 0.05	UP
ENSG00000286162	31.4651	1.04987	0.321172	3.26888	0.00107973	0.00474042	q-value < 0.05	UP
ENSG00000286236	20.2487	2.14781	0.498752	4.30637	1.66e-05	0.000122	q-value < 0.05	UP
ENSG00000286256	17.8089	1.66425	0.400784	4.1525	3.29e-05	0.000224	q-value < 0.05	UP
ENSG00000286263	2.05024	4.44942	1.27792	3.48175	0.000498	0.00243738	q-value < 0.05	UP
ENSG00000286288	37.0287	1.26696	0.359842	3.52088	0.00043	0.00214458	q-value < 0.05	UP
ENSG00000286342	2.60659	3.52467	1.38782	2.53972	0.0110943	0.033731	q-value < 0.05	UP
ENSG00000286369	7.09109	1.50438	0.445844	3.37423	0.00074	0.00343345	q-value < 0.05	UP
ENSG00000286410	2.16655	3.63529	1.45527	2.49801	0.0124891	0.0371801	q-value < 0.05	UP
ENSG00000286535	26.9466	1.14124	0.392726	2.90594	0.00366151	0.0133539	q-value < 0.05	UP
ENSG00000286830	3.86584	4.21006	0.88671	4.74796	2.05e-06	1.88e-05	q-value < 0.05	UP
ENSG00000286848	16.9952	2.10245	0.47216	4.45283	8.47e-06	6.67e-05	q-value < 0.05	UP
ENSG00000287037	8.85558	1.94487	0.443781	4.38251	1.17e-05	8.92e-05	q-value < 0.05	UP
ENSG00000287091	42.4682	1.10986	0.216477	5.12691	2.95e-07	3.29e-06	q-value < 0.05	UP
ENSG00000287131	2.06523	3.38204	0.92745	3.6466	0.000266	0.00140672	q-value < 0.05	UP
ENSG00000287201	9.1378	2.40881	0.767418	3.13885	0.00169615	0.00696136	q-value < 0.05	UP
ENSG00000287245	1.26305	2.32551	0.829226	2.80443	0.00504057	0.0174908	q-value < 0.05	UP
ENSG00000287255	38.1456	1.24121	0.346442	3.58275	0.00034	0.0017455	q-value < 0.05	UP
ENSG00000287317	3.35522	5.32985	1.33976	3.97822	6.94e-05	0.000432	q-value < 0.05	UP
ENSG00000287401	1.47882	3.1439	1.19586	2.62899	0.00856394	0.0272975	q-value < 0.05	UP
ENSG00000287445	3.33095	1.54522	0.582435	2.65304	0.00797699	0.0257056	q-value < 0.05	UP
ENSG00000287561	7.09172	2.35879	0.64138	3.67768	0.000235	0.00126656	q-value < 0.05	UP
ENSG00000287586	8.68722	6.70457	1.54514	4.33915	1.43e-05	0.000106	q-value < 0.05	UP
ENSG00000287632	10.1173	1.96325	0.513328	3.82456	0.000131	0.000755	q-value < 0.05	UP
ENSG00000287642	4.58288	3.36168	1.32276	2.54141	0.0110406	0.0336171	q-value < 0.05	UP
ENSG00000287644	25.5317	1.56197	0.347474	4.49522	6.95e-06	5.6e-05	q-value < 0.05	UP
ENSG00000287713	7.15375	1.66004	0.623831	2.66104	0.00779007	0.0251874	q-value < 0.05	UP
ENSG00000287771	15.6641	4.26517	0.915879	4.65692	3.21e-06	2.8e-05	q-value < 0.05	UP
ENSG00000287815	10.0671	1.57169	0.547559	2.87037	0.00409995	0.0146911	q-value < 0.05	UP
ENSG00000287860	17.5729	2.19831	0.605064	3.63319	0.00028	0.00147268	q-value < 0.05	UP
ENSG00000288106	1.48613	4.15675	1.52271	2.72985	0.00633637	0.0211816	q-value < 0.05	UP
ARHGAP44	19.781	-1.60837	0.524603	-3.06589	0.00217023	0.00862284	q-value < 0.05	DOWN
TEAD3	4.47023	-4.84502	1.01348	-4.78059	1.75e-06	1.62e-05	q-value < 0.05	DOWN
GPM6B	57.0337	-1.76082	0.218607	-8.0547	7.97e-16	4.09e-14	q-value < 0.05	DOWN
PPP1R3F	27.0281	-1.23619	0.361868	-3.41612	0.000635	0.00300618	q-value < 0.05	DOWN
NFE2L3	119.428	-1.28037	0.201778	-6.34541	2.22e-10	4.5e-09	q-value < 0.05	DOWN
NRIP2	138.07	-1.0707	0.184888	-5.79109	6.99e-09	1.07e-07	q-value < 0.05	DOWN
MCOLN3	31.5316	-1.4592	0.565118	-2.58212	0.00981946	0.0305216	q-value < 0.05	DOWN
CA11	31.233	-1.51059	0.328984	-4.59169	4.4e-06	3.7e-05	q-value < 0.05	DOWN
TLE2	28.4728	-2.52537	0.439553	-5.74531	9.18e-09	1.37e-07	q-value < 0.05	DOWN
NGEF	1.25315	-2.89988	1.12726	-2.57249	0.0100969	0.0312115	q-value < 0.05	DOWN
FGFR3	1.94086	-3.2211	0.942106	-3.41904	0.000628	0.00297832	q-value < 0.05	DOWN
SLC12A3	30.6718	-2.1296	0.855641	-2.48889	0.0128141	0.0379854	q-value < 0.05	DOWN
SEC31B	976.232	-1.14705	0.121296	-9.45661	3.18e-21	3.74e-19	q-value < 0.05	DOWN
TUBA3D	11.2053	-1.61625	0.555883	-2.90753	0.00364295	0.0132987	q-value < 0.05	DOWN
TNRC6C	577.842	-1.1341	0.140821	-8.05346	8.05e-16	4.13e-14	q-value < 0.05	DOWN
LIPE	49.1136	-1.01656	0.269199	-3.77626	0.000159	0.000899	q-value < 0.05	DOWN
MID2	41.7709	-1.066	0.321127	-3.31956	0.000902	0.00406604	q-value < 0.05	DOWN
TCF7	2022.81	-1.03015	0.152125	-6.77174	1.27e-11	3.14e-10	q-value < 0.05	DOWN
ATP8B1	73.95	-1.31441	0.194775	-6.74837	1.5e-11	3.65e-10	q-value < 0.05	DOWN
C1QTNF3	30.0246	-1.07407	0.256456	-4.18811	2.81e-05	0.000195	q-value < 0.05	DOWN
GRHL2	5.85328	-1.88466	0.65108	-2.89467	0.00379553	0.0137572	q-value < 0.05	DOWN
MYBPC2	6.87878	-1.71451	0.699906	-2.44963	0.0143002	0.0415518	q-value < 0.05	DOWN
PPP1R13B	84.7298	-1.11656	0.225969	-4.94121	7.76e-07	7.83e-06	q-value < 0.05	DOWN
TFAP4	21.0374	-1.17781	0.316128	-3.72572	0.000195	0.00107634	q-value < 0.05	DOWN
DHPS	242.707	-1.24962	0.159985	-7.81085	5.68e-15	2.51e-13	q-value < 0.05	DOWN
SEMA4G	11.7481	-1.51035	0.457422	-3.30188	0.00096	0.00428551	q-value < 0.05	DOWN
PGC	1.7702	-2.6441	1.10388	-2.39528	0.0166078	0.0470867	q-value < 0.05	DOWN
GADD45B	2917.07	-1.24061	0.228287	-5.43445	5.5e-08	7.11e-07	q-value < 0.05	DOWN
SLC5A4	1.13024	-2.82066	0.95671	-2.9483	0.00319531	0.0119306	q-value < 0.05	DOWN
CACNA1I	66.0613	-1.12769	0.311566	-3.61941	0.000295	0.00154313	q-value < 0.05	DOWN
KCNK10	11.7394	-2.80492	0.94939	-2.95444	0.00313232	0.0117409	q-value < 0.05	DOWN
TLDC2	13.643	-1.73556	0.347451	-4.99512	5.88e-07	6.09e-06	q-value < 0.05	DOWN
CELF4	2.9011	-2.3055	0.914684	-2.52054	0.0117175	0.035257	q-value < 0.05	DOWN
FGF9	34.4215	-1.16489	0.443585	-2.62608	0.00863743	0.0274993	q-value < 0.05	DOWN
ELMO3	38.1893	-1.07509	0.213615	-5.03281	4.83e-07	5.11e-06	q-value < 0.05	DOWN
[truncated: 1,730 more rows]

## Sheet: S6
Hallmark heme metabolism (Upregulated) by over expression of DMTN in expression profiling
ID	Description	setSize	enrichmentScore	NES	pvalue	p.adjust	qvalue	rank	leading_edge	core_enrichment
HALLMARK_HEME_METABOLISM	HALLMARK_HEME_METABOLISM	HALLMARK_HEME_METABOLISM	194	0.651873	2.73879	1e-10	2.506e-10	4.74821e-11	4603	tags=57%, list=17%, signal=48%	ALAS2/HBD/HBB/MPP1/SNCA/SLC25A37/MBOAT2/XK/CA1/LAMP2/TRIM58/ADIPOR1/CA2/SMOX/BNIP3L/DMTN/SEC14L1/GDE1/NCOA4/RIOK3/YPEL5/EIF2AK1/NFE2/CCND3/EPB42/SLC4A1/BSG/GATA1/SDCBP/TNS1/AHSP/FBXO7/MARCHF8/BACH1/CLCN3/RHAG/ENDOD1/SLC22A4/SELENBP1/ANK1/SPTB/E2F2/BPGM/H1-0/LRP10/FECH/MAP2K3/HBQ1/TENT5C/RAP1GAP/HDGF/MKRN1/TMCC2/FBXO9/MARCHF2/HTATIP2/RHD/EPOR/ARHGEF12/CAT/OSBP2/GYPA/DCUN1D1/ATP6V0A1/KLF1/NNT/ISCA1…

## Sheet: S7
DMTN C5 pathways
ID	Description	setSize	enrichmentScore	NES	pvalue	p.adjust	qvalue	rank	leading_edge	core_enrichment
GOBP_WOUND_HEALING	GOBP_WOUND_HEALING	379	0.613489	2.69795	1e-10	3.54281e-09	2.15105e-09	3816	tags=47%, list=14%, signal=41%	CTSG/LRG1/DMTN/THBD/TLN1/F13A1/MYH9/CEACAM1/FERMT3/HBB/ACTB/TUBB1/GP1BA/MYL9/VCL/ANO6/PF4/PLEK/SELP/ALOX12/LCP1/MYLK/TLR4/F5/ACTN1/RHOA/MPIG6B/ITGB3/GP6/HPSE/GATA1/ALOX5/TPM1/TREML1/GNAQ/F11R/CD151/SERPINB2/ACTG1/MMRN1/CAV1/BLOC1S6/TOR1A/P2RY1/CNN2/PDGFA/PLSCR1/SYK/PEAR1/SLC4A1/GPX1/ENTPD1/VIL1/XBP1/CD36/P2RY12/CSRP1/P2RX1/GP9/DGKG/TSPAN9/FLNA/PROS1/F2RL1/CD9/PTK2/SERPING1/SDC4/ITGB1/ITPK1/TFPI/V…
GOBP_RESPONSE_TO_WOUNDING	GOBP_RESPONSE_TO_WOUNDING	491	0.573849	2.57487	1e-10	3.54281e-09	2.15105e-09	4700	tags=47%, list=17%, signal=40%	CTSG/LRG1/DMTN/THBD/TLN1/F13A1/MYH9/CEACAM1/FERMT3/ARF4/HBB/ACTB/TUBB1/GP1BA/MYL9/VCL/ANO6/PF4/PLEK/SELP/CDK1/ALOX12/LCP1/MYLK/TLR4/F5/ACTN1/RHOA/MPIG6B/ITGB3/GP6/HPSE/GATA1/ALOX5/TPM1/TREML1/GRN/GNAQ/F11R/KREMEN1/DHFR/CD151/STAT3/SERPINB2/ACTG1/CCR1/ABHD2/MMRN1/CAV1/BLOC1S6/TOR1A/P2RY1/CNN2/PDGFA/PLSCR1/SYK/PEAR1/SLC4A1/GPX1/ENTPD1/VIL1/XBP1/CD36/P2RY12/CSRP1/P2RX1/GP9/DGKG/TSPAN9/FLNA/PROS1/F2R…
GOBP_REGULATION_OF_WOUND_HEALING	GOBP_REGULATION_OF_WOUND_HEALING	107	0.628131	2.42439	1e-10	3.54281e-09	2.15105e-09	3756	tags=47%, list=14%, signal=40%	DMTN/THBD/CEACAM1/GP1BA/ANO6/PF4/ALOX12/MYLK/HPSE/ALOX5/SERPINB2/ACTG1/MMRN1/CAV1/PDGFA/VIL1/XBP1/CD36/PROS1/F2RL1/CD9/PTK2/SERPING1/ITGB1/TFPI/PLAUR/TMX1/PTEN/SERPINE1/HBEGF/UBASH3B/HMGB1/TBXA2R/THBS1/ST3GAL4/F3/TNFRSF12A/PRKCD/EDN1/F12/CD109/CLEC7A/PRKG1/SERPINE2/PLAU/ANXA2/MIR221/F2R/ANXA1/PDGFRA
GOCC_CORTICAL_CYTOSKELETON	GOCC_CORTICAL_CYTOSKELETON	95	0.635052	2.40303	1e-10	3.54281e-09	2.15105e-09	2698	tags=39%, list=10%, signal=35%	MPP1/MAPRE1/TPM4/DMTN/MYH9/ACTB/CAPZA2/GSN/VCL/WDR1/CAP1/ACTN1/IQGAP1/SPTB/EPB42/LASP1/CTTN/ARPC5/SLC4A1/TMOD1/FLNA/FLOT2/MYADM/FLOT1/ACTR2/CAPZA1/ANLN/MYZAP/CORO1A/CLDN5/CFL1/GMFB/CAPN2/DBN1/SHROOM4/RDX/GMFG
GOCC_ACTIN_CYTOSKELETON	GOCC_ACTIN_CYTOSKELETON	437	0.538015	2.39227	1e-10	3.54281e-09	2.15105e-09	4712	tags=42%, list=17%, signal=35%	SNCA/TPM4/DMTN/MYH9/PDLIM7/FERMT3/CLIC4/ACTB/CAPZA2/ZNF185/ABLIM3/GSN/MYL9/VCL/MTPN/CORO1C/WDR1/JAM3/TAGLN2/NEXN/PDLIM1/POTEE/LCP1/CAP1/MYLK/POTEJ/ACTN1/IQGAP1/MSRB1/HNRNPK/SPTB/TPM1/TPM3/ACTG1/LASP1/CTTN/BLOC1S6/ARPC5/CNN2/ALDOA/TMOD1/ARHGAP6/DCTN2/VIL1/PARVB/RAB5A/FLNA/FLOT2/MYADM/PTPN12/CTNNA1/PTK2/ASAP1/SPRY2/ACTR10/MYO1F/ARPC4/CALD1/ZYX/TMOD3/FLOT1/ACTR2/FHL2/CAPZA1/POTEI/WIPF1/ANLN/ARPC1A/M…
GOBP_MYELOID_CELL_DIFFERENTIATION	GOBP_MYELOID_CELL_DIFFERENTIATION	443	0.530742	2.36427	1e-10	3.54281e-09	2.15105e-09	4517	tags=42%, list=16%, signal=36%	LTF/MMP9/TNFAIP6/HBD/H4C8/IL1R2/PRTN3/TPM4/DMTN/MYH9/CEACAM1/GLUL/HBA2/HBA1/TRIM58/HBB/G6PD/TUBB1/GP1BA/CORO1C/TLR2/WDR1/TRIB1/PF4/MEIS1/CSF3R/EIF2AK1/ALAS2/AHSP/TLR4/BCL6/ACTN1/FAXDC2/HBM/MPIG6B/H4C9/MTURN/EPB42/CLEC1B/GATA1/IL1RAP/MPL/STAT3/CCR1/LBR/SLC4A1/CLEC5A/RASSF2/TSPAN2/KLF10/H4C14/MITF/C1QC/GP9/RASGRP4/MYD88/FLNA/F2RL1/SNX10/EVI2B/FECH/GAB2/RHAG/ATP6AP1/BPGM/HMGB2/BATF2/TMOD3/HBG1/NFKBI…
GOBP_MYELOID_CELL_DEVELOPMENT	GOBP_MYELOID_CELL_DEVELOPMENT	91	0.626264	2.36219	1.42106e-10	4.81997e-09	2.92648e-09	4456	tags=52%, list=16%, signal=43%	LTF/HBD/DMTN/HBA2/HBA1/TRIM58/HBB/G6PD/GP1BA/TLR2/MEIS1/BCL6/HBM/MPIG6B/EPB42/GATA1/SLC4A1/TSPAN2/GP9/FLNA/EVI2B/RHAG/ATP6AP1/BPGM/TMOD3/HBG1/HBQ1/APP/PTBP3/ABI1/JMJD6/TAL1/DIAPH3/SIGLEC15/TYROBP/FAM210B/NCKAP1L/ANXA2/SRC/MYB/RAC2/SMIM1/FBN1/HBG2/SLC25A40/PTPN11/SRF
GOCC_ACTIN_FILAMENT	GOCC_ACTIN_FILAMENT	109	0.597439	2.30972	1.17846e-10	4.0773e-09	2.47557e-09	4712	tags=44%, list=17%, signal=37%	TPM4/DMTN/PDLIM7/ACTB/CORO1C/JAM3/PDLIM1/POTEE/LCP1/POTEJ/ACTN1/IQGAP1/TPM1/TPM3/ACTG1/CTTN/BLOC1S6/TMOD1/ARHGAP6/FLNA/POTEI/WIPF1/HCK/GAS2L1/CORO1A/TWF2/DIAPH3/PDLIM5/PAK1/MYO1C/INF2/SH2B2/NCKAP1/SHROOM4/TWF1/GJB6/AFAP1/SRC/RAC2/MYO5A/ANXA1/POTEKP/DIAPH2/RCSD1/WAS/PDLIM2/TMSB15A/DUSP22
GOBP_MYELOID_CELL_HOMEOSTASIS	GOBP_MYELOID_CELL_HOMEOSTASIS	187	0.553846	2.29821	1e-10	3.54281e-09	2.15105e-09	4892	tags=51%, list=18%, signal=42%	HBD/DMTN/GLUL/HBA2/HBA1/TRIM58/HBB/G6PD/FCAR/JAM3/ALAS2/AHSP/BCL6/HBM/MPIG6B/EPB42/HCAR2/GATA1/MPL/STAT3/SLC4A1/NCSTN/TSPAN9/FECH/RHAG/BPGM/XKR8/HMGB2/TMOD3/HBG1/HBQ1/FOXO3/MAPK14/PTBP3/MAFB/ADAR/JMJD6/GATA2/TAL1/MTHFD1/BTK/INHBA/CASP3/KLF1/HMGB1/HCLS1/CHMP5/ISG15/HIF1A/SLC7A11/ZFP36/STAT1/DIAPH3/LYN/RACGAP1/RB1/HOXA5/SPI1/PDE4B/BAK1/TCEA1/ACVR1B/JAK2/SLC1A5/TRIM10/ZFP36L1/ADAM17/BLVRB/ARNT/FAM21…
GOBP_ERYTHROCYTE_DEVELOPMENT	GOBP_ERYTHROCYTE_DEVELOPMENT	49	0.672192	2.28981	1.1453e-07	2.08595e-06	1.2665e-06	4456	tags=57%, list=16%, signal=48%	HBD/DMTN/HBA2/HBA1/TRIM58/HBB/G6PD/BCL6/HBM/EPB42/GATA1/SLC4A1/RHAG/BPGM/TMOD3/HBG1/HBQ1/PTBP3/JMJD6/TAL1/DIAPH3/FAM210B/NCKAP1L/RAC2/SMIM1/HBG2/SLC25A40/SRF
GOBP_REGULATION_OF_RESPONSE_TO_WOUNDING	GOBP_REGULATION_OF_RESPONSE_TO_WOUNDING	139	0.57142	2.26734	1e-10	3.54281e-09	2.15105e-09	5091	tags=51%, list=19%, signal=42%	DMTN/THBD/CEACAM1/GP1BA/ANO6/PF4/ALOX12/MYLK/HPSE/ALOX5/GRN/KREMEN1/STAT3/SERPINB2/ACTG1/MMRN1/CAV1/PDGFA/VIL1/XBP1/CD36/PROS1/F2RL1/CD9/PTK2/SERPING1/ITGB1/TFPI/PLAUR/TMX1/PTEN/SERPINE1/HBEGF/UBASH3B/HMGB1/TBXA2R/THBS1/ST3GAL4/F3/EXTL3/TNFRSF12A/PRKCD/EDN1/F12/CD109/CLEC7A/RTCA/PRKG1/ADAM17/SPP1/SERPINE2/PLAU/CERS2/ANXA2/MIR221/PTPRF/F2R/SCARF1/ANXA1/PDGFRA/KIAA0319/IL10/STK24/EPHB2/CADM4/WFDC1/…
GOBP_ACTIN_FILAMENT_POLYMERIZATION	GOBP_ACTIN_FILAMENT_POLYMERIZATION	138	0.565262	2.2429	1e-10	3.54281e-09	2.15105e-09	4725	tags=49%, list=17%, signal=40%	DMTN/CAPZA2/GSN/MTPN/ESAM/ARHGAP18/MSRB1/SPTB/CTTN/ARPC5/TMOD1/ARHGAP6/VIL1/CYRIB/MYADM/ARPC4/TMOD3/SSH2/CAPZA1/WASF3/CYFIP1/WASF1/HCK/CORO1A/FLII/TWF2/HCLS1/TMSB4X/GRB2/CDC42EP3/WASHC5/CATIP/DIAPH3/DAAM2/PRKCD/INF2/CFL1/ARPC2/NCKAP1/TWF1/JAK2/RDX/KANK2/VASP/PREX1/NCKAP1L/PTK2B/CRACD/BAG4/CAPG/ALOX15/ARPC3/SVIL/MICALL2/ADD3/WASHC2C/SCIN/CYRIA/MSRB2/TRIOBP/ANG/CDC42EP4/DIAPH2/CAPZB/SPTA1/WAS/PYCARD
GOMF_ACTIN_FILAMENT_BINDING	GOMF_ACTIN_FILAMENT_BINDING	182	0.540556	2.23587	1e-10	3.54281e-09	2.15105e-09	3664	tags=36%, list=13%, signal=32%	TPM4/DMTN/TLN1/MYH9/CAPZA2/ABLIM3/GSN/CTNNAL1/CORO1C/WDR1/TAGLN2/NEXN/LCP1/ACTN1/IQGAP1/SPTB/TPM1/TPM3/LASP1/BLOC1S6/ARPC5/CNN2/PANX1/VIL1/FLNA/CTNNA1/MYO1F/ARPC4/ACTR2/CAPZA1/ITPRID2/CLMN/ARPC1A/CYFIP1/MARCKS/DBNL/XIRP2/GAS2L1/CORO1A/FLII/TWF2/HCLS1/ACTR3/CNN1/SAMD14/MYO1C/CFL1/ARPC2/SHROOM4/TWF1/MYO7A/ARPC1B/MYO10/SLC6A4/SHTN1/GJB6/MAP1S/GAS2L3/CAPG/MYO7B/ARPC3/SVIL/MICALL2/ADD3/SCIN/MYO5A
GOBP_SUBSTRATE_ADHESION_DEPENDENT_CELL_SPREADING	GOBP_SUBSTRATE_ADHESION_DEPENDENT_CELL_SPREADING	92	0.590505	2.22836	6.49728e-09	1.63938e-07	9.95361e-08	4140	tags=39%, list=15%, signal=33%	OLFM4/DMTN/FERMT3/RAB1A/CORO1C/DAB2/P4HB/RHOA/ITGB3/HPSE/VAMP3/UNC13D/TGFB1I1/PARVB/FLNA/MYADM/PTK2/LAMB3/KIF14/FN1/GBP1/CASS4/LAMC1/CALR/ARPC2/PXN/TACSTD2/DOCK5/PREX1/SRC/MICALL2/MERTK/WASHC2C/TRIOBP/NEDD9/ACTN4
GOBP_HOMEOSTASIS_OF_NUMBER_OF_CELLS	GOBP_HOMEOSTASIS_OF_NUMBER_OF_CELLS	359	0.508294	2.22553	1e-10	3.54281e-09	2.15105e-09	4892	tags=45%, list=18%, signal=38%	HBD/DMTN/GLUL/HBA2/HBA1/TRIM58/HBB/G6PD/SLC40A1/FCAR/JAM3/CXCL6/CCNB2/ALAS2/AHSP/BCL6/HBM/MPIG6B/EPB42/HCAR2/GATA1/MPL/STAT3/TNFRSF17/BLOC1S6/FSTL1/SLC4A1/SEPTIN4/IKBKG/RASSF2/NCSTN/POC1B/TSPAN9/FECH/RHAG/BPGM/XKR8/HMGB2/TMOD3/HBG1/HBQ1/BCL10/TNFSF13B/FOXO3/MYCT1/GBA1/MAPK14/PTBP3/MAFB/FAS/ADAR/JMJD6/GATA2/AP3B1/CCN3/TAL1/LTBR/NOD2/MTHFD1/BTK/CORO1A/FLT3/INHBA/CASP3/KLF1/HMGB1/HCLS1/CHMP5/ISG15/H…
GOMF_ACTIN_BINDING	GOMF_ACTIN_BINDING	385	0.504436	2.22251	1e-10	3.54281e-09	2.15105e-09	3722	tags=33%, list=14%, signal=29%	SNCA/TPM4/DMTN/LIMS1/TLN1/MYH9/CEACAM1/PDLIM7/CAPZA2/ABLIM3/GSN/VCL/CTNNAL1/CORO1C/WDR1/TAGLN2/NEXN/PDLIM1/LCP1/CAP1/MYLK/P4HB/ACTN1/IQGAP1/MSRB1/SPTB/MSN/TPM1/TPM3/LASP1/BLOC1S6/ARPC5/HDGF/CNN2/ALDOA/PANX1/TMOD1/TNS1/LRRK2/VIL1/PARVB/YWHAH/MAP1A/PXK/FLNA/CTNNA1/PTK2/MYO1F/ARPC4/ITGB1/CALD1/TMOD3/SSH2/ACTR2/CAPZA1/PHACTR1/ITPRID2/WASF3/WIPF1/CLMN/ANLN/ARPC1A/CYFIP1/MARCKS/WASF1/DBNL/XIRP2/PPP1R18…
GOBP_ACTIN_POLYMERIZATION_OR_DEPOLYMERIZATION	GOBP_ACTIN_POLYMERIZATION_OR_DEPOLYMERIZATION	167	0.534853	2.19055	1.12796e-10	3.91568e-09	2.37744e-09	4725	tags=45%, list=17%, signal=37%	DMTN/CAPZA2/GSN/MTPN/WDR1/ESAM/PLEK/ARHGAP18/MSRB1/SPTB/CTTN/ARPC5/TMOD1/ARHGAP6/VIL1/CYRIB/F2RL1/MYADM/ARPC4/TMOD3/SSH2/CAPZA1/WASF3/ABI1/WIPF1/CYFIP1/WASF1/HCK/CORO1A/FLII/TWF2/HCLS1/MICAL2/TMSB4X/GRB2/CDC42EP3/WASHC5/CATIP/DIAPH3/DAAM2/PRKCD/INF2/CFL1/ARPC2/NCKAP1/TWF1/JAK2/RDX/KANK2/VASP/PREX1/NCKAP1L/PTK2B/CRACD/BAG4/TMSB4Y/CAPG/ALOX15/ARPC3/SVIL/MICALL2/ADD3/WASHC2C/SCIN/CYRIA/MSRB2/TRIOBP/…
GOBP_ENDOPLASMIC_RETICULUM_ORGANIZATION	GOBP_ENDOPLASMIC_RETICULUM_ORGANIZATION	97	0.570625	2.16483	2.36405e-08	5.0529e-07	3.06791e-07	5399	tags=51%, list=20%, signal=41%	DMTN/RTN3/VAPA/CAV2/UBL4A/LRRK2/TMED2/GET1/LMAN1/CCDC47/ATL1/EMC3/SEC61A1/TOR1B/TMEM33/TRAM2/REEP5/RAB18/RAB5IF/TMEM38A/TOR1AIP2/ARL6IP1/DNM1L/MMGT1/NCLN/NOMO1/TRAM1/RAB10/BAG6/SHTN1/VCPIP1/LPCAT3/CERT1/TMCO1/EMC7/REEP3/IER3IP1/SEC31A/LNPK/EMC8/SGTA/NOMO2/NOMO3/WNK1/REEP1/RTN4/GET3/VAPB/SEC16A
GOBP_NEGATIVE_REGULATION_OF_ESTABLISHMENT_OF_PROTEIN_LOCALIZATION	GOBP_NEGATIVE_REGULATION_OF_ESTABLISHMENT_OF_PROTEIN_LOCALIZATION	112	0.561606	2.16481	8.56783e-09	2.08551e-07	1.26624e-07	4464	tags=44%, list=16%, signal=37%	DMTN/UBE2J1/YWHAE/LYPLA1/OS9/RSAD2/SNX3/HMGCR/YOD1/LRRK2/CD36/DERL3/NFKBIA/IDH2/LMAN1/SVIP/GNAZ/SYTL4/CCN3/ERLEC1/PIM3/DPH3/ANGPT1/RAB11FIP1/SUMO1/LYPLAL1/PKIA/PKIG/UBAC2/GDI1/CHP1/GNAO1/IRS1/BAG4/FKBP1B/F2R/INSIG1/MIDN/HADH/YWHAB/KLF7/PSMD9/IL1B/PPM1F/EI24/CDK5/KCNE1/PTPN11/DNAJA1
GOBP_ACTIN_FILAMENT_ORGANIZATION	GOBP_ACTIN_FILAMENT_ORGANIZATION	409	0.489488	2.16119	1e-10	3.54281e-09	2.15105e-09	4943	tags=38%, list=18%, signal=32%	TPM4/DMTN/ARF1/LIMS1/CAPZA2/GSN/MYL9/MTPN/CORO1C/WDR1/TAGLN2/ESAM/PDLIM1/PLEK/LCP1/CAP1/ACTN1/RHOA/ARHGAP18/IQGAP1/MSRB1/SPTB/HSP90B1/TPM1/F11R/TPM3/ACTG1/CTTN/BLOC1S6/ARPC5/CNN2/ALDOA/TMOD1/ARHGAP6/RHOBTB1/ARHGEF12/VIL1/PARVB/CYRIB/FLNA/F2RL1/MYADM/MYO1F/SDC4/ARPC4/ITGB1/CALD1/ZYX/TMOD3/PAK2/SSH2/ACTR2/CAPZA1/PHACTR1/ITGB5/WASF3/ABI1/WIPF1/ARPC1A/CYFIP1/MARCKS/WASF1/HCK/XIRP2/GAS2L1/RHOG/CORO1A/…
GOBP_NEGATIVE_REGULATION_OF_PROTEIN_CONTAINING_COMPLEX_ASSEMBLY	GOBP_NEGATIVE_REGULATION_OF_PROTEIN_CONTAINING_COMPLEX_ASSEMBLY	135	0.545123	2.16009	3.54397e-09	9.3906e-08	5.70158e-08	4080	tags=41%, list=15%, signal=35%	MAPRE1/SNCA/DMTN/CLU/CAPZA2/GAPDH/GSN/MTPN/LAMP2/JAM3/RIOK3/HSPA5/SPTB/CSNK1A1/TMOD1/VIL1/CYRIB/MYADM/TMOD3/SSH2/CAPZA1/GBA1/SVIP/JMJD6/KIF14/RAF1/FLII/MEFV/DR1/STMN1/TWF2/HMGB1/TMSB4X/DDX3X/BIRC2/PRKCD/CFL1/TWF1/RDX/KANK2/IFI16/CRACD/CAPG/SRC/ZDHHC12/SVIL/SIRT2/ADD3/EPRS1/WASHC2C/SCIN/DNAJC15/TRIOBP/DKK1/CARD8
GOBP_NEGATIVE_REGULATION_OF_PROTEIN_POLYMERIZATION	GOBP_NEGATIVE_REGULATION_OF_PROTEIN_POLYMERIZATION	66	0.602456	2.13464	1.04427e-06	1.49626e-05	9.08465e-06	4608	tags=50%, list=17%, signal=42%	MAPRE1/SNCA/DMTN/CAPZA2/GSN/MTPN/SPTB/TMOD1/VIL1/CYRIB/MYADM/TMOD3/SSH2/CAPZA1/FLII/STMN1/TWF2/TMSB4X/PRKCD/CFL1/TWF1/RDX/KANK2/CRACD/CAPG/SVIL/ADD3/WASHC2C/SCIN/TRIOBP/MAP2/CAPZB/SPTA1
GOBP_ERYTHROCYTE_HOMEOSTASIS	GOBP_ERYTHROCYTE_HOMEOSTASIS	158	0.524029	2.13321	1.31999e-09	3.72078e-08	2.2591e-08	3595	tags=41%, list=13%, signal=35%	HBD/DMTN/GLUL/HBA2/HBA1/TRIM58/HBB/G6PD/ALAS2/AHSP/BCL6/HBM/MPIG6B/EPB42/GATA1/STAT3/SLC4A1/FECH/RHAG/BPGM/HMGB2/TMOD3/HBG1/HBQ1/FOXO3/MAPK14/PTBP3/MAFB/ADAR/JMJD6/GATA2/TAL1/INHBA/CASP3/KLF1/HCLS1/CHMP5/ISG15/HIF1A/ZFP36/STAT1/DIAPH3/LYN/RACGAP1/RB1/HOXA5/SPI1/TCEA1/ACVR1B/JAK2/SLC1A5/TRIM10/ZFP36L1/BLVRB/ARNT/FAM210B/HSPA1A/NCKAP1L/EPAS1/MYB/MIR221/HMOX1/RAC2/B2M
GOBP_NEGATIVE_REGULATION_OF_ACTIN_FILAMENT_POLYMERIZATION	GOBP_NEGATIVE_REGULATION_OF_ACTIN_FILAMENT_POLYMERIZATION	53	0.623493	2.13228	2.89161e-06	3.64801e-05	2.21492e-05	4898	tags=57%, list=18%, signal=47%	DMTN/CAPZA2/GSN/MTPN/SPTB/TMOD1/VIL1/CYRIB/MYADM/TMOD3/SSH2/CAPZA1/FLII/TWF2/TMSB4X/PRKCD/CFL1/TWF1/RDX/KANK2/CRACD/CAPG/SVIL/ADD3/WASHC2C/SCIN/TRIOBP/CAPZB/SPTA1/SSH3
GOBP_CELL_SUBSTRATE_ADHESION	GOBP_CELL_SUBSTRATE_ADHESION	311	0.489765	2.13174	1e-10	3.54281e-09	2.15105e-09	4290	tags=36%, list=16%, signal=30%	CEACAM6/OLFM4/DMTN/LIMS1/TLN1/FERMT3/VCL/RAB1A/CORO1C/JAM3/ANKRD28/RSU1/DAB2/P4HB/BCL6/ADAM9/ACTN1/RHOA/ITGAM/ITGB3/BST1/ITGA2B/HPSE/CD63/ACTG1/CTTN/VAMP3/ARHGAP6/UNC13D/COL17A1/TGFB1I1/PARVB/ITGB2/CD36/FLNA/MYADM/PTK2/SDC4/ITGB1/VWF/ZYX/ITGB5/DUSP3/LAMB3/KIF14/FN1/PECAM1/ITGAX/CORO1A/HSD17B12/SIGLEC1/ADAM15/GBP1/PTEN/SERPINE1/CASS4/ANGPT1/SLC9A1/LAMC1/THBS1/TESK2/CSF1/CALR/NOTCH1/NID2/TNFRSF12A/…
GOBP_REGULATION_OF_PHOSPHORYLATION	GOBP_REGULATION_OF_PHOSPHORYLATION	390	0.483617	2.13089	1e-10	3.54281e-09	2.15105e-09	4824	tags=39%, list=18%, signal=33%	LTF/MMP9/CHI3L1/ELANE/DMTN/CEACAM1/S100A12/PRKAR2B/CORO1C/NPTN/TRIB1/NIBAN1/RHOA/FAXDC2/PKMYT1/STRADB/KCTD20/SDCBP/FKBP8/MMD/TPX2/MOB1B/DNAJC3/DIPK2A/PRKAR1B/UBE2K/RASSF2/TLR6/PRKAR1A/CDC6/PARD3/ITGB2/MAP2K3/XBP1/MYD88/PPP1R15B/TSG101/CDKN3/SPRY2/EGF/PELI2/PLAUR/CCNY/PAK2/BCL10/HERC5/YWHAG/FBH1/PRDX3/GADD45A/MAP4K2/IL13RA1/ABI1/FAM20A/ADAR/RIPK2/PIM1/KIF14/FN1/PARP9/ECT2/CDK2AP1/LTBR/FLT3/PIK3CG/…
GOBP_REGULATION_OF_PROTEIN_DEPOLYMERIZATION	GOBP_REGULATION_OF_PROTEIN_DEPOLYMERIZATION	88	0.566949	2.11806	3.44579e-07	5.60482e-06	3.40302e-06	3728	tags=43%, list=14%, signal=37%	DMTN/CAPZA2/GSN/MTPN/WDR1/PLEK/SPTB/TPX2/ASPH/TMOD1/VIL1/MAP1A/F2RL1/AURKB/TMOD3/CAPZA1/SHISA5/GAS2L1/FLII/FGF13/TWF2/DIAPH3/BBOF1/MID1IP1/MAP1B/CFL1/SPAST/TWF1/RDX/NAV3/CRACD/MAP1S/CAPG/SVIL/ADD3/WASHC2C/SCIN/KATNB1
GOBP_REGULATION_OF_CELL_SHAPE	GOBP_REGULATION_OF_CELL_SHAPE	126	0.540165	2.11279	5.97212e-08	1.17233e-06	7.11787e-07	3789	tags=35%, list=14%, signal=30%	DMTN/MYH9/WDR1/ARHGAP18/SPTB/MSN/EPB42/TPM1/F11R/SEMA4A/P2RY1/ALDOA/RHOBTB1/VIL1/PARVB/ITGB2/ZMPSTE24/PTK2/PLXNB3/PLXNC1/WASF3/HEXB/CYFIP1/FN1/HCK/RHOG/CORO1A/FGD4/CDC42EP3/FES/FGR/GNA13/CFL1/SEMA4D/RDX/CCL7/MYO10/PTK2B/STRIP2/RHOU/RAC2/ANXA1/PEAK3/ARAP1
GOBP_NEGATIVE_REGULATION_OF_CELL_ADHESION	GOBP_NEGATIVE_REGULATION_OF_CELL_ADHESION	277	0.485187	2.0836	1e-10	3.54281e-09	2.15105e-09	5175	tags=40%, list=19%, signal=33%	CTSG/DMTN/CR1/CEACAM1/ARG1/CORO1C/JAM3/ALOX12/BCL6/RHOA/IL1RN/TNFSF4/ARHGAP6/HLX/PRKAR1A/PELI1/LAPTM5/MYADM/CYP1B1/CD9/PTK2/SDC4/LOXL3/VSIR/PLXNB3/TWSG1/CD164/ATP5F1B/PLXNC1/DUSP3/TMX1/HLA-E/ADAM10/BMP6/ADAM15/GBP1/CASP3/PTEN/SERPINE1/UBASH3B/VSIG4/HMGB1/ANGPT1/THBS1/HFE/LILRB4/ADORA2A/ASS1/SPI1/NOTCH1/PRKCD/ILDR2/LGALS9/CFL1/SOCS6/JAG1/SEMA4D/TACSTD2/JAK2/ARG2/LILRB2/PRKG1/PSMB2/ACER2/RIPOR2/SER…
GOBP_NEGATIVE_REGULATION_OF_ORGANELLE_ORGANIZATION	GOBP_NEGATIVE_REGULATION_OF_ORGANELLE_ORGANIZATION	339	0.476875	2.07784	1e-10	3.54281e-09	2.15105e-09	4143	tags=37%, list=15%, signal=32%	MAPRE1/SNCA/DMTN/CLU/BUB1/CAPZA2/GSN/BIRC5/PLK1/MTPN/BCL2L1/DYNC1I1/PPIF/CDC20/SPTB/LIMK2/F11R/BRCA1/TPX2/SKA1/HIGD1A/CHEK1/ZWINT/GHITM/CCNB1/TMOD1/ARHGAP6/GPX1/LRRK2/VIL1/CYRIB/SPC25/TRIP13/RAB7A/MYADM/IFI6/AURKB/TBC1D7/BUB1B/MAD2L1/VAT1/SKA3/NDC80/TMOD3/PAK2/SSH2/PPARG/CAPZA1/OPA1/CENPF/SPC24/CDCA8/CCNF/USP10/LMNA/GAS2L1/CORO1A/FLII/WDR44/STMN1/FGF13/TWF2/NUF2/TMSB4X/SEC22B/ZWILCH/KNL1/DYNC1LI1…
GOBP_REGULATION_OF_CELLULAR_LOCALIZATION	GOBP_REGULATION_OF_CELLULAR_LOCALIZATION	475	0.463151	2.07092	1e-10	3.54281e-09	2.15105e-09	4972	tags=37%, list=18%, signal=31%	LCN2/CAMP/PGRMC1/TNFAIP6/IFI27/DMTN/UBE2J1/TRIM58/ACTB/GSN/YWHAE/BCL2L1/RAB11A/CDK1/LCP1/DYNC1I1/DAB2/STX3/ITGAM/STOM/LYPLA1/MSN/ITGB3/OS9/SNX3/SH3TC2/CAV1/ATP9A/EHD1/ALDOA/VTI1B/TMBIM6/YOD1/ASPH/AP2M1/TMBIM1/LRRK2/VIL1/ITGB2/XBP1/CD36/NUP58/DERL3/NECAB2/NUMB/FLNA/ATP2C1/OAZ1/TMED2/ITGB1/EDEM2/CLTC/SPAG5/CNST/NFKBIA/SQSTM1/KIF2C/SHISA5/MAPK14/PPM1A/CHMP3/SEC24D/SVIP/SEC24A/MX2/OAZ2/ADAM10/TMEM59/…
GOBP_REGULATION_OF_ACTIN_FILAMENT_POLYMERIZATION	GOBP_REGULATION_OF_ACTIN_FILAMENT_POLYMERIZATION	112	0.536757	2.06903	1.48785e-07	2.64464e-06	1.60572e-06	3716	tags=42%, list=14%, signal=36%	DMTN/CAPZA2/GSN/MTPN/ESAM/ARHGAP18/SPTB/CTTN/ARPC5/TMOD1/VIL1/CYRIB/MYADM/TMOD3/SSH2/CAPZA1/CYFIP1/HCK/CORO1A/FLII/TWF2/HCLS1/TMSB4X/GRB2/CDC42EP3/DAAM2/PRKCD/CFL1/ARPC2/NCKAP1/TWF1/RDX/KANK2/VASP/PREX1/NCKAP1L/PTK2B/CRACD/BAG4/CAPG/ALOX15/ARPC3/SVIL/ADD3/WASHC2C/SCIN/CYRIA
GOBP_PROTEIN_DEPOLYMERIZATION	GOBP_PROTEIN_DEPOLYMERIZATION	112	0.535051	2.06245	1.72813e-07	3.01986e-06	1.83353e-06	4067	tags=42%, list=15%, signal=36%	DMTN/CAPZA2/GSN/MTPN/WDR1/PLEK/SPTB/TPX2/ASPH/TMOD1/VIL1/MAP1A/F2RL1/AURKB/CLTC/TMOD3/KIF2A/KIF2C/CAPZA1/SHISA5/KIF14/GAS2L1/FLII/STMN1/FGF13/TWF2/MICAL2/DIAPH3/BBOF1/MID1IP1/MAP1B/CFL1/SPAST/TWF1/RDX/NAV3/CRACD/MAP1S/KIF18B/CAPG/SVIL/ADD3/WASHC2C/SCIN/KATNB1/TRIOBP/VPS4B
GOBP_REGULATION_OF_PROTEIN_CONTAINING_COMPLEX_ASSEMBLY	GOBP_REGULATION_OF_PROTEIN_CONTAINING_COMPLEX_ASSEMBLY	392	0.467898	2.06045	1e-10	3.54281e-09	2.15105e-09	4737	tags=38%, list=17%, signal=32%	MAPRE1/SNCA/DMTN/CLU/CAPZA2/GAPDH/GSN/VCP/MTPN/LAMP2/JAM3/ESAM/PLEK/SELP/RIOK3/TLR4/RHOA/ARHGAP18/HSPA5/SPTB/MSN/CTTN/SH3GLB1/CSNK1A1/ARPC5/SKA1/NAPA/HJURP/SYK/PRUNE1/STMP1/TMOD1/RAP1B/TLR6/LRRK2/VIL1/CYRIB/CD36/P2RY12/MYD88/MYADM/RALB/TMOD3/SSH2/CAPZA1/GBA1/SVIP/JMJD6/HAUS4/CYFIP1/KIF14/HCK/TAL1/DUT/BTK/CORO1A/RAF1/FLII/MEFV/DR1/OSBPL2/STMN1/TWF2/GBP2/HMGB1/HCLS1/TMSB4X/EIF2AK2/GRB2/CDC42EP3/ISG…
GOBP_REGULATION_OF_SUBSTRATE_ADHESION_DEPENDENT_CELL_SPREADING	GOBP_REGULATION_OF_SUBSTRATE_ADHESION_DEPENDENT_CELL_SPREADING	50	0.603078	2.05694	2.20811e-05	0.000219855	0.000133487	4140	tags=44%, list=15%, signal=37%	OLFM4/DMTN/CORO1C/DAB2/P4HB/ITGB3/HPSE/UNC13D/FLNA/MYADM/PTK2/GBP1/CASS4/CALR/ARPC2/TACSTD2/DOCK5/PREX1/WASHC2C/TRIOBP/NEDD9/ACTN4
GOBP_POSITIVE_REGULATION_OF_RESPONSE_TO_WOUNDING	GOBP_POSITIVE_REGULATION_OF_RESPONSE_TO_WOUNDING	59	0.589711	2.05194	6.94164e-06	8.00572e-05	4.86074e-05	3666	tags=42%, list=13%, signal=37%	DMTN/THBD/ANO6/MYLK/HPSE/GRN/ACTG1/XBP1/CD36/PTK2/ITGB1/SERPINE1/HBEGF/HMGB1/TBXA2R/THBS1/ST3GAL4/F3/F12/CLEC7A/PLAU/MIR221/F2R/SCARF1/ANXA1
GOBP_CALCIUM_ION_HOMEOSTASIS	GOBP_CALCIUM_ION_HOMEOSTASIS	256	0.479955	2.05036	1.36865e-10	4.68832e-09	2.84655e-09	5306	tags=39%, list=19%, signal=32%	ALPL/ELANE/SNCA/DMTN/YWHAE/GP1BA/NPTN/MICU1/XK/CALM3/FKBP1A/ITGB3/HSP90B1/VDR/CCR1/CAV2/CAV1/P2RY1/TMBIM6/GHITM/ASPH/P2RX1/GP9/FLNA/ATP2C1/SNX10/GSTO1/MCUR1/FKBP1C/FAM20A/CCDC47/F2RL3/HEXB/TMEM64/ERO1A/CORO1A/ATP2A3/OSBPL2/UBASH3B/ATF4/RYR2/MCU/TMEM38A/GPER1/NTSR1/LYN/BAK1/CALR/HTR2A/TGM2/SLC24A3/EDN1/SLC8A1/PLCG2/PDZD8/DDIT3/CCL7/TRPC6/TRPM2/ATP2C2/PTK2B/PIK3CB/FKBP1B/PLCH1/WFS1/GRINA/CLCC1/TMCO…
GOBP_ACTIN_FILAMENT_DEPOLYMERIZATION	GOBP_ACTIN_FILAMENT_DEPOLYMERIZATION	56	0.595071	2.04712	7.67024e-06	8.69097e-05	5.2768e-05	4608	tags=50%, list=17%, signal=42%	DMTN/CAPZA2/GSN/MTPN/WDR1/PLEK/SPTB/TMOD1/VIL1/F2RL1/TMOD3/CAPZA1/FLII/TWF2/MICAL2/CFL1/TWF1/RDX/CRACD/CAPG/SVIL/ADD3/WASHC2C/SCIN/TRIOBP/CAPZB/DSTN/SPTA1
GOBP_CELLULAR_COMPONENT_DISASSEMBLY	GOBP_CELLULAR_COMPONENT_DISASSEMBLY	436	0.460025	2.04496	1e-10	3.54281e-09	2.15105e-09	4867	tags=36%, list=18%, signal=30%	MMP8/MMP9/ELANE/CTSG/DMTN/MAP1LC3B/MAP1LC3B2/TRIM58/CAPZA2/GSN/VCP/PLK1/MTPN/LAMP2/WDR1/PLEK/CDK1/ITGAM/NFE2/SPTB/HPSE/TOP2A/STAT3/TPX2/NAPA/GTPBP2/VTI1B/ASPH/VMP1/TMOD1/VIL1/PLIN3/GABARAPL2/C1QC/MAP1A/F2RL1/TSG101/MAP1LC3A/ZMPSTE24/PLIN2/AURKB/ITGB1/CLTC/TMOD3/FURIN/FLOT1/C1QB/PLAAT1/KIF2A/KIF2C/CAPZA1/SHISA5/RNF10/CHMP3/UBQLN1/PLXNC1/DUSP3/ADAM10/KIF14/USP10/HMGA1/NEK6/CTSS/GAS2L1/CHMP2A/IRAK3/…
GOBP_INORGANIC_ION_HOMEOSTASIS	GOBP_INORGANIC_ION_HOMEOSTASIS	444	0.457402	2.03796	1e-10	3.54281e-09	2.15105e-09	5320	tags=38%, list=19%, signal=31%	ALPL/LCN2/ELANE/SNCA/DMTN/ARF1/GLUL/STEAP4/YWHAE/GP1BA/NCOA4/SLC40A1/NPTN/MICU1/EIF2AK1/XK/ALAS2/CALM3/FKBP1A/ITGB3/EPB42/HSP90B1/VDR/FBXL5/CCR1/CAV2/CAV1/ATP6V1A/P2RY1/KCNJ2/TMBIM6/GHITM/SPX/ASPH/FTH1/P2RX1/GP9/ATP6V0D1/FLNA/ATP2C1/RHD/SNX10/FECH/RHAG/TBXAS1/ATP6AP1/GSTO1/APP/SLC39A8/MCUR1/FKBP1C/FAM20A/SLC11A1/CCDC47/AP3B1/F2RL3/HEXB/TMEM64/BMP6/ERO1A/CORO1A/ATP2A3/OSBPL2/UBASH3B/ATF4/MT2A/HIF1…
GOBP_REGULATION_OF_ESTABLISHMENT_OF_PROTEIN_LOCALIZATION	GOBP_REGULATION_OF_ESTABLISHMENT_OF_PROTEIN_LOCALIZATION	470	0.455481	2.03719	1e-10	3.54281e-09	2.15105e-09	4293	tags=33%, list=16%, signal=28%	CAMP/PGRMC1/IFI27/DMTN/UBE2J1/CTSD/ABLIM3/YWHAE/TLR2/LEPROT/RAB11A/CDK1/LCP1/BNIP3L/TLR4/ADAM9/ITGAM/STOM/LYPLA1/BSG/HCAR2/OS9/RSAD2/ALOX5/CD38/SNX3/RAB8A/HMGCR/SH3TC2/SH3GLB1/ALDOA/YOD1/ASPH/UBE2D3/ACSL4/LRRK2/ITGB2/XBP1/CD36/NUP58/DERL3/FLNA/ATP2C1/OAZ1/F2RL1/TSG101/EDEM2/WLS/CNST/NFKBIA/APP/PPARG/IDH2/MAPK14/PPM1A/SEC24D/LMAN1/SLC16A1/SVIP/SEC24A/GNAZ/SYTL4/OAZ2/CCN3/SERP1/ECT2/ERLEC1/BMP6/PDC…
GOBP_PROTEIN_TARGETING_TO_MEMBRANE	GOBP_PROTEIN_TARGETING_TO_MEMBRANE	114	0.527765	2.03611	2.41593e-07	4.02461e-06	2.44357e-06	4414	tags=41%, list=16%, signal=35%	DMTN/HSPA5/ITGAM/STOM/SDCBP/NCF1/UBL4A/SSR3/PARD3/ITGB2/SRPRA/ZDHHC18/SSR1/SIL1/GET1/SRP54/SEC61A1/YIF1B/VPS37B/ZDHHC20/TRAM2/ATG3/ARL6IP1/PAK1/MYO1C/SRPRB/RABGEF1/TRAM1/GDI1/CHP1/ZDHHC19/SRP9/BAG6/GOLGA7/ZDHHC3/SEC62/SEC61G/ZDHHC12/VPS37A/SSR4/ZDHHC4/VPS37C/CDK5/SSR2/KCNE1/ZDHHC9/SGTA
GOBP_PROTEIN_POLYMERIZATION	GOBP_PROTEIN_POLYMERIZATION	257	0.476039	2.03167	3.62956e-10	1.13225e-08	6.87456e-09	4400	tags=38%, list=16%, signal=32%	MAPRE1/SNCA/DMTN/ACTB/CAPZA2/GSN/TUBB1/MTPN/ESAM/ARHGAP18/MSRB1/SPTB/UBE2C/CTTN/TPX2/ARPC5/SKA1/PRUNE1/TMOD1/ARHGAP6/UBE2K/VIL1/CYRIB/MYADM/ARPC4/TMOD3/SSH2/CAPZA1/CHMP3/WASF3/HAUS4/CYFIP1/WASF1/HCK/CHMP2A/TUBG1/CORO1A/FLII/STMN1/FGF13/TWF2/HCLS1/TMSB4X/GRB2/CDC42EP3/FES/WASHC5/NDEL1/CATIP/DIAPH3/MID1IP1/BLOC1S2/FBXO5/MAP1B/RNF135/TUBA1A/DAAM2/PRKCD/PAK1/INF2/CFL1/ARPC2/NCKAP1/TWF1/JAK2/RDX/KANK2…
GOBP_PROTEIN_TARGETING	GOBP_PROTEIN_TARGETING	291	0.468659	2.0244	1e-10	3.54281e-09	2.15105e-09	4647	tags=38%, list=17%, signal=32%	DMTN/CLU/ABLIM3/YWHAE/LAMP2/NCOA4/LEPROT/BNIP3L/YWHAZ/HSPA5/ITGAM/STOM/SDCBP/OS9/FBXO7/BLOC1S6/SH3GLB1/NCF1/UBL4A/MAN1A1/MFN2/SSR3/UBE2D3/LRRK2/PARD3/ITGB2/LAPTM5/RAB7A/SPCS3/SCARB2/SRPRA/ZDHHC18/SSR1/SIL1/YWHAG/SQSTM1/GET1/LMAN1/SORT1/SRP54/AP3B1/YWHAQ/ZFAND6/SEC61A1/YIF1B/AP1M2/IGF2R/VPS37B/ZDHHC20/TRAM2/UBE2L3/ATG3/VPS41/ARL6IP1/TRAK2/NPEPPS/ZFYVE16/SPCS2/PAK1/MYO1C/TIMM17A/SRPRB/MFF/RABGEF1/T…
GOCC_CELL_CORTEX	GOCC_CELL_CORTEX	290	0.466187	2.01435	2.41112e-10	7.96903e-09	4.83846e-09	5393	tags=39%, list=20%, signal=32%	MPP1/MAPRE1/SNCA/TPM4/DMTN/MYH9/ACTB/CAPZA2/GSN/MYL9/VCL/CORO1C/WDR1/CAP1/ACTN1/RHOA/IQGAP1/SPTB/EPB42/GUCY1B1/ENO1/LASP1/CTTN/CAV1/ARPC5/SLC4A1/ASPH/SEPTIN4/TMOD1/PARD3/FLNA/FLOT2/MYADM/PTK2/FLOT1/ACTR2/FNBP1L/CAPZA1/CD302/MELK/ANLN/MYZAP/MARCKS/ECT2/DBNL/EXOC6/CORO1A/OSBPL8/SEPTIN2/CLIP2/OSBPL2/DCTN4/GRB2/STIL/CLDN5/AGTRAP/NRBP1/ACTR1A/MYO1C/CFL1/GMFB/PXN/CAPN2/BIN2/DBN1/SHROOM4/RDX/GMFG/MYO7A/…
GOBP_CELL_MATRIX_ADHESION	GOBP_CELL_MATRIX_ADHESION	206	0.473891	1.99005	1.14223e-08	2.67339e-07	1.62317e-07	5016	tags=39%, list=18%, signal=32%	CEACAM6/DMTN/LIMS1/TLN1/FERMT3/VCL/CORO1C/JAM3/ANKRD28/RSU1/BCL6/ADAM9/ACTN1/RHOA/ITGAM/ITGB3/BST1/ITGA2B/HPSE/CD63/ACTG1/CTTN/ARHGAP6/COL17A1/ITGB2/CD36/PTK2/SDC4/ITGB1/ZYX/ITGB5/DUSP3/FN1/PECAM1/ITGAX/SIGLEC1/ADAM15/PTEN/SERPINE1/SLC9A1/THBS1/TESK2/CSF1/NID2/ITGA5/ITGA9/ITGA1/CFL1/JAG1/GFUS/ACER2/ITGB4/PLAU/PTK2B/ANXA2/ROCK2/PIK3CB/SRC/ITGA2/DAG1/PTPRJ/TNXB/CD44/PLPP3/STON1/MMP14/TRIP6/PPM1F/PP…
GOBP_NEGATIVE_REGULATION_OF_ACTIN_FILAMENT_DEPOLYMERIZATION	GOBP_NEGATIVE_REGULATION_OF_ACTIN_FILAMENT_DEPOLYMERIZATION	44	0.600154	1.98805	9.16606e-05	0.000722185	0.000438481	4608	tags=52%, list=17%, signal=44%	DMTN/CAPZA2/GSN/MTPN/SPTB/TMOD1/VIL1/TMOD3/CAPZA1/FLII/TWF2/CFL1/TWF1/RDX/CRACD/CAPG/SVIL/ADD3/WASHC2C/SCIN/TRIOBP/CAPZB/SPTA1
GOBP_REGULATION_OF_ACTIN_FILAMENT_LENGTH	GOBP_REGULATION_OF_ACTIN_FILAMENT_LENGTH	133	0.502304	1.97985	8.03479e-07	1.18404e-05	7.18902e-06	4725	tags=44%, list=17%, signal=36%	DMTN/CAPZA2/GSN/MTPN/WDR1/ESAM/PLEK/ARHGAP18/SPTB/CTTN/ARPC5/TMOD1/VIL1/CYRIB/F2RL1/MYADM/TMOD3/SSH2/CAPZA1/CYFIP1/HCK/CORO1A/FLII/TWF2/HCLS1/TMSB4X/GRB2/CDC42EP3/DAAM2/PRKCD/CFL1/ARPC2/NCKAP1/TWF1/RDX/KANK2/VASP/PREX1/NCKAP1L/PTK2B/CRACD/BAG4/TMSB4Y/CAPG/ALOX15/ARPC3/SVIL/ADD3/WASHC2C/SCIN/CYRIA/TRIOBP/CDC42EP4/CAPZB/DSTN/SPTA1/WAS/PYCARD
GOBP_NEGATIVE_REGULATION_OF_SUPRAMOLECULAR_FIBER_ORGANIZATION	GOBP_NEGATIVE_REGULATION_OF_SUPRAMOLECULAR_FIBER_ORGANIZATION	141	0.4928	1.96756	3.38429e-07	5.51346e-06	3.34754e-06	4641	tags=39%, list=17%, signal=33%	MAPRE1/SNCA/DMTN/CLU/CAPZA2/GSN/MTPN/SPTB/F11R/TPX2/TMOD1/ARHGAP6/VIL1/CYRIB/MYADM/TMOD3/PAK2/SSH2/CAPZA1/GAS2L1/CORO1A/FLII/STMN1/FGF13/TWF2/TMSB4X/DIAPH3/BBOF1/MID1IP1/MAP1B/PRKCD/CFL1/LDLR/GMFB/TACSTD2/TWF1/RDX/KANK2/GMFG/NAV3/VBP1/CRACD/CAPG/SVIL/ADD3/WASHC2C/SCIN/KATNB1/ARAP1/TRIOBP/PPFIA1/MAP2/CAPZB/SPTA1/WAS
GOBP_PROTEIN_CONTAINING_COMPLEX_DISASSEMBLY	GOBP_PROTEIN_CONTAINING_COMPLEX_DISASSEMBLY	256	0.45923	1.96182	4.7231e-09	1.22856e-07	7.4593e-08	4067	tags=33%, list=15%, signal=29%	DMTN/MAP1LC3B/MAP1LC3B2/CAPZA2/GSN/VCP/MTPN/LAMP2/WDR1/PLEK/NFE2/SPTB/TPX2/NAPA/VTI1B/ASPH/VMP1/TMOD1/VIL1/GABARAPL2/MAP1A/F2RL1/TSG101/MAP1LC3A/ZMPSTE24/AURKB/CLTC/TMOD3/KIF2A/KIF2C/CAPZA1/SHISA5/CHMP3/UBQLN1/KIF14/HMGA1/GAS2L1/CHMP2A/IRAK3/CHMP2B/MTRF1L/FLII/STMN1/FGF13/TWF2/CHMP5/MICAL2/ETF1/CHMP1B/DIAPH3/BBOF1/MID1IP1/CALCOCO2/MAP1B/TOM1/STX1A/CHMP1A/GABARAPL1/CFL1/SPAST/NSF/TWF1/RDX/CHMP4C/S…
GOBP_REGULATION_OF_PROTEIN_CONTAINING_COMPLEX_DISASSEMBLY	GOBP_REGULATION_OF_PROTEIN_CONTAINING_COMPLEX_DISASSEMBLY	127	0.498227	1.95221	1.5495e-06	2.11471e-05	1.28397e-05	4788	tags=39%, list=17%, signal=33%	DMTN/CAPZA2/GSN/MTPN/WDR1/PLEK/SPTB/TPX2/ASPH/TMOD1/VIL1/MAP1A/F2RL1/ZMPSTE24/AURKB/TMOD3/CAPZA1/SHISA5/GAS2L1/IRAK3/FLII/FGF13/TWF2/ETF1/DIAPH3/BBOF1/MID1IP1/CALCOCO2/MAP1B/TOM1/CFL1/SPAST/TWF1/RDX/NAV3/CRACD/MAP1S/CAPG/SVIL/ADD3/WASHC2C/SCIN/KATNB1/TRIOBP/SMCR8/CAPZB/DSTN/SPTA1/WNK1/SETX
GOBP_REGULATION_OF_CYTOSKELETON_ORGANIZATION	GOBP_REGULATION_OF_CYTOSKELETON_ORGANIZATION	481	0.431097	1.93042	1e-10	3.54281e-09	2.15105e-09	4487	tags=33%, list=16%, signal=28%	MAPRE1/SNCA/S100A8/DMTN/S100A9/ARF1/CLIC4/CAPZA2/GSN/PLK1/MTPN/WDR1/JAM3/NEXN/ESAM/PLEK/RHOA/ARHGAP18/IQGAP1/SPTB/ITGB3/BST1/TPM1/F11R/ACTG1/CTTN/BRCA1/TPX2/ARPC5/SKA1/PDGFA/PRUNE1/TMOD1/ARHGAP6/RHOBTB1/VIL1/CYRIB/MAP1A/POC1B/FLNA/F2RL1/MYADM/PTK2/AURKB/SDC4/CLTC/SKA3/TMOD3/SPAG5/PAK2/SSH2/CAPZA1/CHMP3/WASF3/HAUS4/CYFIP1/CCNF/TACC3/ECT2/WASF1/HCK/XIRP2/GAS2L1/CHMP2A/CHMP2B/RHOG/CORO1A/FLII/STMN1/…
GOBP_REGULATION_OF_ACTIN_FILAMENT_ORGANIZATION	GOBP_REGULATION_OF_ACTIN_FILAMENT_ORGANIZATION	234	0.455134	1.93026	2.5663e-08	5.41803e-07	3.2896e-07	5017	tags=38%, list=18%, signal=32%	DMTN/ARF1/CAPZA2/GSN/MTPN/WDR1/ESAM/PLEK/RHOA/ARHGAP18/SPTB/TPM1/F11R/ACTG1/CTTN/ARPC5/TMOD1/ARHGAP6/VIL1/CYRIB/FLNA/F2RL1/MYADM/SDC4/TMOD3/PAK2/SSH2/CAPZA1/WASF3/CYFIP1/WASF1/HCK/XIRP2/CORO1A/FLII/GPR65/TWF2/HCLS1/TMSB4X/GRB2/CDC42EP3/SLC9A1/WASHC5/DAAM2/PRKCD/PAK1/CFL1/GMFB/ARPC2/PXN/NCKAP1/TACSTD2/TWF1/RDX/KANK2/GMFG/VASP/PREX1/NCKAP1L/PTK2B/CRACD/ROCK2/BAG4/TMSB4Y/CAPG/ALOX15/ARPC3/SVIL/ADD3/…
GOBP_REGULATION_OF_ACTIN_FILAMENT_BASED_PROCESS	GOBP_REGULATION_OF_ACTIN_FILAMENT_BASED_PROCESS	340	0.441561	1.92766	1.62867e-10	5.48814e-09	3.33217e-09	3789	tags=30%, list=14%, signal=26%	DMTN/ARF1/MYH9/CAPZA2/GSN/MTPN/WDR1/JAM3/DSC2/ESAM/PLEK/RHOA/ARHGAP18/IQGAP1/SPTB/ITGB3/BST1/TPM1/F11R/ACTG1/CTTN/CAV1/ARPC5/CNN2/PDGFA/KCNJ2/TMOD1/ARHGAP6/RHOBTB1/VIL1/CYRIB/FLNA/F2RL1/MYADM/SDC4/TMOD3/PAK2/SSH2/CAPZA1/WASF3/CYFIP1/ECT2/WASF1/HCK/XIRP2/RHOG/CORO1A/FLII/GPR65/FGF13/TWF2/HCLS1/TMSB4X/GRB2/CDC42EP3/SLC9A1/WASHC5/RYR2/SUMO1/PDE4B/DAAM2/PRKCD/SIGLEC15/EDN1/PAK1/CFL1/GMFB/ARPC2/PXN/NC…
GOBP_REGULATION_OF_CELL_SUBSTRATE_ADHESION	GOBP_REGULATION_OF_CELL_SUBSTRATE_ADHESION	176	0.465495	1.91676	6.09575e-07	9.26e-06	5.62228e-06	4159	tags=35%, list=15%, signal=30%	CEACAM6/OLFM4/DMTN/TLN1/VCL/CORO1C/ANKRD28/DAB2/P4HB/BCL6/RHOA/ITGB3/BST1/HPSE/ACTG1/ARHGAP6/UNC13D/CD36/FLNA/MYADM/PTK2/SDC4/DUSP3/FN1/HSD17B12/ADAM15/GBP1/PTEN/SERPINE1/CASS4/SLC9A1/THBS1/CSF1/CALR/NOTCH1/CFL1/JAG1/ARPC2/TACSTD2/JAK2/DOCK5/GFUS/ACER2/PREX1/PLAU/PTK2B/ROCK2/PIK3CB/SRC/ALOX15/DAG1/PTPRJ/PTPN1/RAC2/WASHC2C/PLPP3/MMP14/TRIOBP/NEDD9/ACTN4/PPM1F
GOBP_NEGATIVE_REGULATION_OF_CYTOSKELETON_ORGANIZATION	GOBP_NEGATIVE_REGULATION_OF_CYTOSKELETON_ORGANIZATION	142	0.479741	1.9122	3.98524e-06	4.83889e-05	2.93797e-05	4641	tags=39%, list=17%, signal=32%	MAPRE1/SNCA/DMTN/CAPZA2/GSN/MTPN/SPTB/F11R/BRCA1/TPX2/TMOD1/ARHGAP6/VIL1/CYRIB/MYADM/TMOD3/PAK2/SSH2/CAPZA1/CCNF/GAS2L1/CORO1A/FLII/STMN1/FGF13/TWF2/TMSB4X/DIAPH3/BBOF1/MID1IP1/MAP1B/PRKCD/CFL1/GMFB/TACSTD2/TWF1/RDX/KANK2/GMFG/NAV3/CRACD/CAPG/SVIL/ADD3/WASHC2C/SCIN/KATNB1/MDM1/ARAP1/TRIOBP/PPFIA1/MAP2/CAPZB/SPTA1/WAS
GOBP_REGULATION_OF_ANATOMICAL_STRUCTURE_SIZE	GOBP_REGULATION_OF_ANATOMICAL_STRUCTURE_SIZE	418	0.431284	1.90884	1e-10	3.54281e-09	2.15105e-09	5268	tags=38%, list=19%, signal=31%	DMTN/ADM/HBB/CAPZA2/GSN/MTPN/ANO6/ECE1/WDR1/ESAM/PLEK/XK/RHOA/ARHGAP18/SPTB/MSN/CD38/CTTN/CAV1/BLOC1S6/ARPC5/P2RY1/HRH2/TMOD1/IRAG1/CLCN3/AP2M1/GPX1/LRRK2/VIL1/CYRIB/RAB5A/P2RX1/F2RL1/MYADM/ITGB1/DOCK4/TBXAS1/TMOD3/SSH2/GAB1/CAPZA1/CHMP3/OXTR/IFRD1/CYFIP1/SCPEP1/FN1/PECAM1/HCK/CORO1A/FLII/PTEN/FGF13/TWF2/HCLS1/TBXA2R/TMSB4X/GRB2/CDC42EP3/WASHC5/RGS2/ADORA2B/EDNRB/GUCY1A1/ADORA2A/GPER1/DCC/BLOC1S2…
GOBP_NEGATIVE_REGULATION_OF_PROTEIN_CONTAINING_COMPLEX_DISASSEMBLY	GOBP_NEGATIVE_REGULATION_OF_PROTEIN_CONTAINING_COMPLEX_DISASSEMBLY	81	0.513217	1.90818	4.47e-05	0.000394895	0.000239764	3989	tags=38%, list=15%, signal=33%	DMTN/CAPZA2/GSN/MTPN/SPTB/TPX2/TMOD1/VIL1/TMOD3/CAPZA1/GAS2L1/IRAK3/FLII/FGF13/TWF2/DIAPH3/BBOF1/MID1IP1/MAP1B/CFL1/TWF1/RDX/NAV3/CRACD/CAPG/SVIL/ADD3/WASHC2C/SCIN/KATNB1/TRIOBP
GOBP_CELL_SUBSTRATE_JUNCTION_ORGANIZATION	GOBP_CELL_SUBSTRATE_JUNCTION_ORGANIZATION	94	0.502296	1.89829	2.3529e-05	0.000232259	0.000141018	4159	tags=38%, list=15%, signal=33%	DMTN/TLN1/VCL/CORO1C/ANKRD28/ACTN1/RHOA/ITGB3/ACTG1/CTTN/ARHGAP6/TNS1/COL17A1/PTK2/SDC4/DUSP3/FN1/PTEN/RAB8B/SLC9A1/LAMC1/THBS1/TESK2/ITGA5/CFL1/MAPRE2/ITGB4/ROCK2/SRC/ITGA2/PTPRJ/RHOU/STON1/MMP14/TRIP6/PPM1F
GOBP_AMEBOIDAL_TYPE_CELL_MIGRATION	GOBP_AMEBOIDAL_TYPE_CELL_MIGRATION	201	0.449304	1.88014	6.08776e-07	9.26e-06	5.62228e-06	3363	tags=28%, list=12%, signal=25%	MMP9/LRG1/DMTN/ADIPOR1/CORO1C/PDLIM1/RAB11A/CAP1/ADAM9/IQGAP1/ITGB3/CD63/SEMA4A/GLIPR2/MACIR/TNS1/VIL1/PTK2/SDC4/ITGB1/ANLN/CCN3/FN1/YTHDF3/PTEN/HBEGF/HIF1A/THBS1/EDNRB/ARSB/ARHGDIB/SEMA3C/CALR/SMAD2/DAAM2/TIMP1/EDN1/PAK1/PLCG2/ACVR1B/CFL1/NCKAP1/SEMA4D/TACSTD2/DOCK5/KANK2/MAPRE2/BMPR2/MIXL1/ITGB4/FBN2/BAG4/TGFB2/SRC/ITGA2/MIR221
GOBP_REGULATION_OF_SUPRAMOLECULAR_FIBER_ORGANIZATION	GOBP_REGULATION_OF_SUPRAMOLECULAR_FIBER_ORGANIZATION	344	0.430119	1.87896	2.05457e-09	5.60804e-08	3.40497e-08	4641	tags=34%, list=17%, signal=29%	MAPRE1/SNCA/DMTN/CLU/ARF1/CAPZA2/GSN/MTPN/WDR1/ESAM/PLEK/RHOA/ARHGAP18/SPTB/TPM1/F11R/ACTG1/CTTN/TPX2/ARPC5/SKA1/PRUNE1/TMOD1/ARHGAP6/GPX1/VIL1/CYRIB/MAP1A/FLNA/F2RL1/MYADM/AURKB/SDC4/TMOD3/PAK2/SSH2/APP/CAPZA1/WASF3/HAUS4/CYFIP1/WASF1/HCK/XIRP2/GAS2L1/CORO1A/FLII/STMN1/GPR65/FGF13/TWF2/HCLS1/TMSB4X/GRB2/CDC42EP3/FES/SLC9A1/WASHC5/DIAPH3/BBOF1/MID1IP1/MAP1B/DAAM2/PRKCD/EDN1/PAK1/CFL1/LDLR/SPAST/G…
GOBP_REGULATION_OF_PROTEIN_POLYMERIZATION	GOBP_REGULATION_OF_PROTEIN_POLYMERIZATION	177	0.455423	1.8788	3.00068e-06	3.75357e-05	2.27901e-05	4400	tags=37%, list=16%, signal=31%	MAPRE1/SNCA/DMTN/CAPZA2/GSN/MTPN/ESAM/ARHGAP18/SPTB/CTTN/ARPC5/SKA1/PRUNE1/TMOD1/VIL1/CYRIB/MYADM/TMOD3/SSH2/CAPZA1/HAUS4/CYFIP1/HCK/CORO1A/FLII/STMN1/TWF2/HCLS1/TMSB4X/GRB2/CDC42EP3/FES/MAP1B/DAAM2/PRKCD/PAK1/CFL1/ARPC2/NCKAP1/TWF1/RDX/KANK2/VASP/PREX1/HSPA1A/NCKAP1L/NAV3/PTK2B/CRACD/BAG4/CAPG/ALOX15/ARPC3/SVIL/ADD3/WASHC2C/SCIN/CYRIA/TRIOBP/PPP2CA/CDC42EP4/CLIP1/MAP2/DCTN1/CAPZB
GOBP_REGULATION_OF_PEPTIDYL_THREONINE_PHOSPHORYLATION	GOBP_REGULATION_OF_PEPTIDYL_THREONINE_PHOSPHORYLATION	14	0.731272	1.86913	0.0014325	0.00721746	0.00438214	4664	tags=57%, list=17%, signal=47%	CHI3L1/DMTN/UBE2K/PARD3/EGF/SIRT2/TRIM6/CADM4
GOBP_REGULATION_OF_CELL_MORPHOGENESIS	GOBP_REGULATION_OF_CELL_MORPHOGENESIS	214	0.44265	1.86315	9.14303e-07	1.33594e-05	8.11128e-06	4091	tags=29%, list=15%, signal=25%	DMTN/MYH9/SPARC/CORO1C/WDR1/ARHGAP18/SPTB/MSN/EPB42/TPM1/F11R/MPL/SEMA4A/P2RY1/ALDOA/RHOBTB1/CPNE5/VIL1/PARVB/ITGB2/ZMPSTE24/PTK2/AGO4/PLXNB3/PLXNC1/WASF3/PLAA/HEXB/CYFIP1/FN1/HCK/RHOG/CORO1A/FGD4/CAPRIN1/CDC42EP3/FES/FGR/GNA13/CFL1/PDZD8/SEMA4D/DBN1/RDX/STAU2/CCL7/MYO10/LARP4/PTK2B/STRIP2/SRC/CUX1/RHOU/RAC2/MUL1/CD44/ANXA1/PEAK3/ARAP1/NTNG2/CDKL5/SEPTIN7/MFSD2A
GOBP_NEGATIVE_REGULATION_OF_PHOSPHORUS_METABOLIC_PROCESS	GOBP_NEGATIVE_REGULATION_OF_PHOSPHORUS_METABOLIC_PROCESS	152	0.449017	1.81887	2.67199e-05	0.000258334	0.000156849	4764	tags=41%, list=17%, signal=34%	DMTN/CEACAM1/CORO1C/PLEK/PGK1/NIBAN1/IQGAP1/FKBP8/STAT3/PDGFA/DNAJC3/SLC4A1/RASSF2/PARD3/PPP1R15B/TSG101/PAK2/YWHAG/PRDX3/GADD45A/ADAR/INHBA/PTEN/SAMSN1/HIPK3/CDKN1A/LYN/RB1/NT5DC2/PKIA/SNX6/CHP1/PARP14/MTCH2/NUPR1/PTPRJ/SIRT2/DDIT4/PTPN1/GSKIP/MIDN/SFN/CHMP6/TAF7/CD300A/DAPK1/VPS25/HDAC4/PPP2CA/CDKN2A/FBP1/IER3/SFRP2/DNAJA1/TSPO/PTPRC/CADM4/GCKR/PYCARD/LATS2/PTPN2/ZC3H12A
GOBP_PEPTIDYL_THREONINE_PHOSPHORYLATION	GOBP_PEPTIDYL_THREONINE_PHOSPHORYLATION	33	0.572806	1.80287	0.001805	0.0086528	0.00525362	4664	tags=48%, list=17%, signal=40%	CHI3L1/DMTN/CDK1/CHEK1/UBE2K/PARD3/EGF/TBK1/HIPK3/PRKCD/ACVR1B/LMTK2/SIRT2/TRIM6/NLK/CADM4
GOBP_REGULATION_OF_PEPTIDYL_TYROSINE_PHOSPHORYLATION	GOBP_REGULATION_OF_PEPTIDYL_TYROSINE_PHOSPHORYLATION	73	0.494175	1.79039	0.000501151	0.00303047	0.00183998	4742	tags=41%, list=17%, signal=34%	DMTN/ITGB2/TSG101/IL13RA1/ABI1/RIPK2/PARP9/FLT3/SAMSN1/CASS4/ANGPT1/RAP2C/LILRA5/JAK2/IL10RB/SNX6/PARP14/OSM/RAP2B/CHMP6/VPS25/NEDD9/IL6/IL10/IL18/SFRP2/IL4R/CADM4/VEGFA/PTPN2
GOBP_PEPTIDYL_TYROSINE_MODIFICATION	GOBP_PEPTIDYL_TYROSINE_MODIFICATION	113	0.463416	1.78824	0.000118059	0.000898032	0.000545248	5091	tags=42%, list=19%, signal=34%	DMTN/TPST1/PDGFA/SYK/ITGB2/TSG101/TPST2/IL13RA1/ABI1/RIPK2/PARP9/HCK/BTK/FLT3/SAMSN1/CASS4/ANGPT1/FES/RAP2C/LYN/LILRA5/FGR/JAK2/MAPK3/IL10RB/SNX6/PTK2B/PARP14/OSM/SRC/JAK3/RAP2B/PDGFRA/CHMP6/VPS25/NEDD9/IL6/IL10/IL18/SFRP2/IL4R/EPHB2/CADM4/VEGFA/PTPN2/NRG1/PTPN6
GOBP_RESPONSE_TO_PURINE_CONTAINING_COMPOUND	GOBP_RESPONSE_TO_PURINE_CONTAINING_COMPOUND	118	0.459099	1.78665	9.10644e-05	0.000718583	0.000436293	4380	tags=36%, list=16%, signal=31%	AQP9/DMTN/BSG/HSP90B1/GATA1/P2RY1/PANX1/ASPH/RAP1B/P2RY12/P2RX1/APP/PDE2A/TOP1/PIK3CG/RYR2/BIRC2/AHR/TMEM38A/ADORA2A/ASS1/PDE3A/ALAS1/AREG/RAP1BL/SLC8A1/SRD5A1/RAP1A/ZFP36L1/TRPM2/MMP19/SLC6A4/RAPGEF2/TLR7/P2RX4/PRKAA1/SLC8A3/FOS/HDAC2/DUSP1/IL1B/FBP1/KCNE1
GOCC_CELL_PROJECTION_MEMBRANE	GOCC_CELL_PROJECTION_MEMBRANE	299	0.411376	1.78237	7.22873e-07	1.0729e-05	6.51421e-06	3936	tags=26%, list=14%, signal=22%	CA4/MAPRE1/S100P/DMTN/BMX/TLN1/CEACAM1/ARF4/CORO1C/PLEK/LCP1/RHOA/MSN/ITGB3/PKHD1L1/TPM1/RAB8A/EHD1/PACSIN2/ANK1/CLCN3/SLC6A6/CD36/P2RY12/SPRY2/ITGB1/EHD3/APP/ARPC1A/SLC19A1/PLB1/TRPM6/ATP6AP2/SEPTIN2/IFIT5/ATF4/EPS15/TXNDC15/SLC7A11/ADGRE2/ADORA2A/GPER1/MTMR6/ITGA5/RAB35/PAK1/FGR/MYO1C/PLCG2/GNA13/CFL1/ARPC2/NCKAP1/PLEK2/SH3BGRL3/TWF1/ADCY3/PSD3/VASP/ADAM17/MYO10/RIPOR2/DOCK8/SLC7A5/B4GALT1/TMEM…
GOBP_REGULATION_OF_CELL_MATRIX_ADHESION	GOBP_REGULATION_OF_CELL_MATRIX_ADHESION	104	0.462008	1.77359	0.000228249	0.00156893	0.000952588	3420	tags=33%, list=12%, signal=29%	CEACAM6/DMTN/TLN1/VCL/CORO1C/ANKRD28/BCL6/RHOA/ITGB3/BST1/HPSE/ACTG1/ARHGAP6/CD36/PTK2/SDC4/DUSP3/ADAM15/PTEN/SERPINE1/SLC9A1/THBS1/CSF1/CFL1/JAG1/GFUS/ACER2/PLAU/PTK2B/ROCK2/PIK3CB/SRC/DAG1/PTPRJ
GOBP_NEGATIVE_REGULATION_OF_PHOSPHORYLATION	GOBP_NEGATIVE_REGULATION_OF_PHOSPHORYLATION	113	0.458273	1.76839	0.000175947	0.00125963	0.000764797	4764	tags=42%, list=17%, signal=35%	DMTN/CEACAM1/CORO1C/NIBAN1/FKBP8/DNAJC3/RASSF2/PARD3/PPP1R15B/TSG101/PAK2/YWHAG/PRDX3/GADD45A/ADAR/INHBA/PTEN/SAMSN1/HIPK3/CDKN1A/LYN/RB1/NT5DC2/PKIA/SNX6/CHP1/PARP14/PTPRJ/SIRT2/PTPN1/GSKIP/MIDN/SFN/CHMP6/TAF7/CD300A/DAPK1/VPS25/CDKN2A/SFRP2/DNAJA1/PTPRC/CADM4/GCKR/PYCARD/LATS2/PTPN2/ZC3H12A
GOBP_ESTABLISHMENT_OF_PROTEIN_LOCALIZATION_TO_MEMBRANE	GOBP_ESTABLISHMENT_OF_PROTEIN_LOCALIZATION_TO_MEMBRANE	258	0.41462	1.76835	2.02328e-06	2.66975e-05	1.62096e-05	4827	tags=36%, list=18%, signal=30%	DMTN/RAB11A/HSPA5/STX3/ITGAM/CALM3/STOM/LYPLA1/SDCBP/RAB31/RAB8A/CD24/NCF1/UBL4A/VAMP3/SSR3/PARD3/ITGB2/ATP2C1/RAB7A/SCARB2/ATP6AP1/SRPRA/ZDHHC18/SSR1/SIL1/CNST/GET1/SRP54/CCDC47/AP3B1/EMC3/SEC61A1/YIF1B/VPS37B/ZDHHC20/TRAM2/RAB8B/ATG3/RAB5IF/RILPL2/LYPLAL1/ARL6IP1/MMGT1/MTX1/NCLN/PAK1/NOMO1/MYO1C/SRPRB/NSF/RABGEF1/TRAM1/BLZF1/RDX/GDI1/KIF13A/CHP1/BID/ZDHHC19/RAB10/SRP9/BAG6/GOLGA7/MTCH2/ZDHHC3/S…
GOBP_LAMELLIPODIUM_ORGANIZATION	GOBP_LAMELLIPODIUM_ORGANIZATION	85	0.473707	1.76086	0.000429756	0.00267821	0.0016261	4641	tags=36%, list=17%, signal=30%	DMTN/ABLIM3/VCL/CORO1C/CTTN/VIL1/PARVB/P2RY12/ITGB1/PLXNB3/ACTR2/WASF3/ABI1/CYFIP1/WASF1/TWF2/ACTR3/CFL1/ARPC2/NCKAP1/TWF1/ARHGEF6/AKIRIN1/SRC/RAC2/CD44/GOLPH3/SNX2/BIN3/CAPZB/WAS
GOBP_RESPONSE_TO_ORGANOPHOSPHORUS	GOBP_RESPONSE_TO_ORGANOPHOSPHORUS	101	0.459449	1.75564	0.000218225	0.00151107	0.000917459	4380	tags=36%, list=16%, signal=30%	AQP9/DMTN/BSG/HSP90B1/GATA1/P2RY1/PANX1/ASPH/RAP1B/P2RY12/P2RX1/APP/PDE2A/TOP1/PIK3CG/BIRC2/AHR/ASS1/PDE3A/ALAS1/AREG/RAP1BL/SRD5A1/RAP1A/ZFP36L1/MMP19/SLC6A4/RAPGEF2/TLR7/P2RX4/SLC8A3/FOS/DUSP1/IL1B/FBP1/KCNE1
GOBP_FIBROBLAST_MIGRATION	GOBP_FIBROBLAST_MIGRATION	49	0.514252	1.75179	0.00201044	0.00939387	0.00570356	2390	tags=27%, list=9%, signal=24%	DMTN/CORO1C/PDLIM1/IQGAP1/ITGB3/MACIR/TNS1/PTK2/SDC4/ITGB1/CCN3/THBS1/PAK1
GOBP_NEGATIVE_REGULATION_OF_PROTEIN_MODIFICATION_PROCESS	GOBP_NEGATIVE_REGULATION_OF_PROTEIN_MODIFICATION_PROCESS	189	0.421168	1.74745	5.70544e-05	0.000484985	0.000294463	5291	tags=42%, list=19%, signal=34%	DMTN/CEACAM1/CORO1C/CDK1/NIBAN1/BEX3/FKBP8/CAV1/DNAJC3/RASSF2/PARD3/PPP1R15B/TSG101/SPRY2/MAD2L1/PAK2/YWHAG/SQSTM1/GADD45A/ADAR/PLAA/IVNS1ABP/PTEN/DTX3L/SAMSN1/SENP2/ISG15/HIPK3/SPOPL/CDKN1A/LYN/UBE2B/RB1/FBXO5/NT5DC2/ARRB2/PKIA/CEP63/SNX6/CHP1/BEX1/HSPA1A/MARCHF7/TRIM21/PARP14/SVBP/PTPRJ/SIRT2/RELA/PTPN1/N4BP1/GSKIP/SFN/CHMP6/TAF7/CD300A/VPS25/CRTAP/GNL3L/CDK5/CDKN2A/BAG5/SFRP2/DNAJA1/TSPO/USP4/…
GOBP_CELL_JUNCTION_ASSEMBLY	GOBP_CELL_JUNCTION_ASSEMBLY	384	0.393343	1.73324	3.59901e-07	5.84486e-06	3.54876e-06	5016	tags=31%, list=18%, signal=26%	SNCA/DMTN/TLN1/ACTB/VCL/CORO1C/TLR2/WDR1/NPTN/JAM3/ANKRD28/ESAM/ACTN1/RHOA/DNM3/ITGB3/IL1RAP/F11R/LRRC4/SEMA4A/ACTG1/CTTN/CAV1/LIN7A/NCKIPSD/VMP1/ARHGAP6/RAP1B/TNS1/COL17A1/PARD3/CTNNA1/CD9/PTK2/SDC4/DOCK4/PLXNB3/FLOT1/PAK2/APP/CAPZA1/PLXNC1/DUSP3/FN1/ECT2/PECAM1/RAB13/DBNL/RHOG/PTEN/FGF13/CAPRIN1/SLC25A46/SLC9A1/LAMC1/THBS1/TESK2/CLDN5/SLC39A9/MAP1B/ITGA5/PDLIM5/MYO1C/GNA13/CFL1/SEMA4D/RAP1A/STA…
GOBP_NEGATIVE_REGULATION_OF_CELL_SUBSTRATE_ADHESION	GOBP_NEGATIVE_REGULATION_OF_CELL_SUBSTRATE_ADHESION	52	0.507188	1.72952	0.00201995	0.00942554	0.0057228	4287	tags=37%, list=16%, signal=31%	DMTN/CORO1C/BCL6/RHOA/ARHGAP6/ADAM15/GBP1/PTEN/SERPINE1/THBS1/NOTCH1/JAG1/TACSTD2/ACER2/SRC/PTPN1/MMP14/ACTN4/CDKN2A
GOBP_FOCAL_ADHESION_ASSEMBLY	GOBP_FOCAL_ADHESION_ASSEMBLY	74	0.472779	1.72631	0.00115282	0.0060293	0.00366074	4159	tags=35%, list=15%, signal=30%	DMTN/TLN1/VCL/CORO1C/ANKRD28/ACTN1/RHOA/ACTG1/CTTN/ARHGAP6/PTK2/SDC4/DUSP3/PTEN/SLC9A1/THBS1/TESK2/CFL1/ROCK2/SRC/ITGA2/PTPRJ/STON1/MMP14/TRIP6/PPM1F
GOBP_RESPONSE_TO_CAMP	GOBP_RESPONSE_TO_CAMP	68	0.478928	1.71238	0.00123575	0.00639831	0.00388479	4380	tags=37%, list=16%, signal=31%	AQP9/DMTN/BSG/GATA1/RAP1B/APP/PDE2A/TOP1/PIK3CG/BIRC2/AHR/ASS1/ALAS1/AREG/RAP1BL/SRD5A1/RAP1A/ZFP36L1/MMP19/RAPGEF2/SLC8A3/FOS/DUSP1/FBP1/KCNE1
GOBP_NEGATIVE_REGULATION_OF_CELL_MATRIX_ADHESION	GOBP_NEGATIVE_REGULATION_OF_CELL_MATRIX_ADHESION	32	0.551038	1.71233	0.00487641	0.0191838	0.0116476	4712	tags=44%, list=17%, signal=36%	DMTN/CORO1C/BCL6/ARHGAP6/ADAM15/PTEN/SERPINE1/THBS1/JAG1/ACER2/SRC/MMP14/CDKN2A/DUSP22
GOBP_ACTIN_FILAMENT_BUNDLE_ORGANIZATION	GOBP_ACTIN_FILAMENT_BUNDLE_ORGANIZATION	156	0.419306	1.70936	0.00013703	0.00101984	0.000619205	3263	tags=24%, list=12%, signal=22%	DMTN/LIMS1/MYL9/PDLIM1/PLEK/LCP1/ACTN1/RHOA/HSP90B1/TPM1/F11R/ACTG1/BLOC1S6/ARHGAP6/VIL1/PARVB/FLNA/SDC4/ITGB1/CALD1/ZYX/PAK2/PHACTR1/ITGB5/MARCKS/PDCD10/GPR65/SLC9A1/DIAPH3/PAK1/CFL1/PXN/TACSTD2/RFLNB/SHTN1/ROCK2/BAG4/SRC
GOBP_REGULATION_OF_CELLULAR_COMPONENT_SIZE	GOBP_REGULATION_OF_CELLULAR_COMPONENT_SIZE	312	0.390315	1.69859	8.04716e-06	9.03885e-05	5.48801e-05	5268	tags=35%, list=19%, signal=29%	DMTN/CAPZA2/GSN/MTPN/ANO6/WDR1/ESAM/PLEK/XK/RHOA/ARHGAP18/SPTB/MSN/CTTN/ARPC5/TMOD1/CLCN3/AP2M1/VIL1/CYRIB/RAB5A/F2RL1/MYADM/TMOD3/SSH2/CAPZA1/CHMP3/IFRD1/CYFIP1/FN1/HCK/CORO1A/FLII/PTEN/FGF13/TWF2/HCLS1/TMSB4X/GRB2/CDC42EP3/WASHC5/DCC/BLOC1S2/MAP1B/SLC12A6/DAAM2/TNFRSF12A/PRKCD/EDN1/OXSR1/PAK1/CFL1/ARPC2/NCKAP1/SEMA4D/TWF1/RDX/KANK2/GDI1/VASP/PREX1/SPP1/BMPR2/NCKAP1L/SHTN1/PTK2B/CRACD/KCNK6/BAG4…
GOBP_REGULATION_OF_PROTEIN_TARGETING	GOBP_REGULATION_OF_PROTEIN_TARGETING	75	0.465029	1.69693	0.00377056	0.0156213	0.00948462	4380	tags=36%, list=16%, signal=30%	DMTN/ABLIM3/LEPROT/BNIP3L/ITGAM/STOM/SH3GLB1/UBE2D3/LRRK2/ITGB2/LMAN1/UBE2L3/NPEPPS/PAK1/MYO1C/GDI1/CHP1/FZD5/BAG4/MICALL2/PRKAA1/RHOU/RAC2/ATG13/CDK5/CDKN2A/KCNE1
GOCC_SMOOTH_ENDOPLASMIC_RETICULUM	GOCC_SMOOTH_ENDOPLASMIC_RETICULUM	24	0.57901	1.69629	0.0110737	0.0364368	0.0221229	4557	tags=50%, list=17%, signal=42%	PGRMC1/DMTN/HSP90B1/SVIP/RYR2/CALR/SLMAP/PPIB/JPH4/HYOU1/PSEN1/GABARAP
GOBP_REGULATION_OF_CELL_SUBSTRATE_JUNCTION_ORGANIZATION	GOBP_REGULATION_OF_CELL_SUBSTRATE_JUNCTION_ORGANIZATION	64	0.479645	1.69439	0.00199551	0.00934944	0.00567659	4712	tags=38%, list=17%, signal=31%	DMTN/TLN1/VCL/CORO1C/ANKRD28/RHOA/ACTG1/ARHGAP6/PTK2/SDC4/DUSP3/PTEN/SLC9A1/THBS1/CFL1/MAPRE2/ROCK2/SRC/PTPRJ/RHOU/MMP14/PPM1F/VEGFA/DUSP22
GOBP_ENDOPLASMIC_RETICULUM_TUBULAR_NETWORK_ORGANIZATION	GOBP_ENDOPLASMIC_RETICULUM_TUBULAR_NETWORK_ORGANIZATION	23	0.56819	1.65146	0.0156597	0.0478863	0.0290746	4908	tags=48%, list=18%, signal=39%	DMTN/RTN3/ATL1/TMEM33/RAB18/ARL6IP1/RAB10/REEP3/LNPK/REEP1/RTN4
GOBP_CELLULAR_RESPONSE_TO_CAMP	GOBP_CELLULAR_RESPONSE_TO_CAMP	48	0.487573	1.64842	0.00814519	0.0286119	0.0173719	4380	tags=35%, list=16%, signal=30%	AQP9/DMTN/GATA1/RAP1B/APP/PDE2A/PIK3CG/AHR/ASS1/RAP1BL/SRD5A1/RAP1A/ZFP36L1/RAPGEF2/SLC8A3/FBP1/KCNE1
GOBP_REGULATION_OF_PEPTIDYL_SERINE_PHOSPHORYLATION	GOBP_REGULATION_OF_PEPTIDYL_SERINE_PHOSPHORYLATION	28	0.537431	1.63068	0.00735413	0.0264713	0.0160723	4293	tags=43%, list=16%, signal=36%	DMTN/RASSF2/SPRY2/GADD45A/RAF1/PDCD10/PTEN/NT5DC2/OSM/ARAF/TRIM6/IL6
GOBP_PEPTIDYL_AMINO_ACID_MODIFICATION	GOBP_PEPTIDYL_AMINO_ACID_MODIFICATION	378	0.365285	1.60602	1.43121e-05	0.000151544	9.20115e-05	4742	tags=32%, list=17%, signal=27%	CHI3L1/S100A8/DMTN/S100A9/QPCT/GAPDH/CDK1/TPST1/P4HB/CHEK1/PDGFA/SYK/UBE2K/RASSF2/RAB6A/PARD3/ITGB2/SUMO1P1/TSG101/TOLLIP/SPRY2/LOXL3/MDM2/EGF/ZDHHC18/AGTPBP1/TPST2/GADD45A/IL13RA1/ABI1/JMJD6/RIPK2/NAT8B/PARP9/HCK/NEK6/AURKA/BTK/FLT3/RAF1/PDCD10/PTEN/ZDHHC20/SAMSN1/CASS4/DPH3/SENP2/ANGPT1/FES/TBK1/HIPK3/RAP2C/SUMO1/LYN/EGR1/NT5DC2/PRKCD/STX1A/LILRA5/FGR/SUMO3/ACVR1B/JAK2/SETD7/MAPK3/PRMT5/IL10RB/…
GOBP_REGULATION_OF_LAMELLIPODIUM_ORGANIZATION	GOBP_REGULATION_OF_LAMELLIPODIUM_ORGANIZATION	46	0.480423	1.60119	0.0135898	0.0426802	0.0259137	3636	tags=35%, list=13%, signal=30%	DMTN/CORO1C/VIL1/PLXNB3/ACTR2/CYFIP1/TWF2/ACTR3/CFL1/ARPC2/NCKAP1/TWF1/AKIRIN1/SRC/RAC2/CD44
GOBP_LAMELLIPODIUM_ASSEMBLY	GOBP_LAMELLIPODIUM_ASSEMBLY	65	0.438646	1.55051	0.00927606	0.0316389	0.0192098	4641	tags=35%, list=17%, signal=29%	DMTN/ABLIM3/VCL/PARVB/P2RY12/ITGB1/PLXNB3/ACTR2/WASF3/CYFIP1/TWF2/ACTR3/CFL1/ARPC2/NCKAP1/TWF1/ARHGEF6/AKIRIN1/RAC2/GOLPH3/BIN3/CAPZB/WAS
GOBP_REGULATION_OF_CELL_JUNCTION_ASSEMBLY	GOBP_REGULATION_OF_CELL_JUNCTION_ASSEMBLY	215	0.362608	1.52679	0.00190979	0.00903755	0.00548722	4908	tags=29%, list=18%, signal=24%	SNCA/DMTN/TLN1/VCL/CORO1C/TLR2/ANKRD28/RHOA/IL1RAP/F11R/SEMA4A/ACTG1/CAV1/LIN7A/NCKIPSD/ARHGAP6/RAP1B/PTK2/SDC4/DOCK4/APP/DUSP3/RHOG/PTEN/SLC9A1/THBS1/CLDN5/MAP1B/PDLIM5/MYO1C/GNA13/CFL1/SEMA4D/RAP1A/STAU2/LIN7C/SLITRK4/EPHB1/FZD5/LRRN1/PTK2B/ROCK2/RAPGEF2/SRC/PTPRJ/PTPN1/AMIGO2/SNAI1/MMP14/MEF2C/NTNG2/DKK1/IL1B/PPM1F/IRX3/EIF4G1/EPHB2/VEGFA/DUSP22/CRIPT/UBE3B/RTN4
GOBP_REGULATION_OF_CELL_PROJECTION_ASSEMBLY	GOBP_REGULATION_OF_CELL_PROJECTION_ASSEMBLY	214	0.360676	1.51811	0.00281134	0.0123339	0.00748863	5360	tags=35%, list=20%, signal=28%	DMTN/ARF4/CORO1C/RAB11A/LIMK2/CTTN/CAV1/LRRK2/P2RY12/RAB5A/F2RL1/TBC1D7/ICAM1/PLXNB3/TBC1D14/ACTR2/FNBP1L/RAP1GAP/ANLN/PLEKHM1/CYFIP1/RHOG/WDR44/TWF2/ACTR3/CDC42EP3/ATG3/NDEL1/TBC1D1/DAAM2/PRKCD/CDKL1/TBC1D15/GDI2/CFL1/ARPC2/NCKAP1/PLEK2/FAM98A/ARHGAP24/TACSTD2/TWF1/STAU2/MAK/USP6NL/RAB10/MYO10/TRPM2/RIPOR2/TBC1D2/MARCHF7/AKIRIN1/RAPGEF2/SRC/P2RX4/RAC2/ARAP1/CDKL5/SEPTIN7/DEF8/BIN3/CDC42EP4/SRF/W…

## Sheet: S8
PIWIL2 C5 pathway
ID	Description	setSize	enrichmentScore	NES	pvalue	p.adjust	qvalue	rank	leading_edge	core_enrichment
GOBP_CYTOPLASMIC_TRANSLATION	GOBP_CYTOPLASMIC_TRANSLATION	GOBP_CYTOPLASMIC_TRANSLATION	168	-0.50078	-2.33355	1e-10	3.54281e-09	2.15105e-09	4755	tags=50%, list=17%, signal=42%	PIWIL2/CPEB1/HNRNPU/DRG2/RPL15/RPL7A/RPL4/RPLP0P6/RPSA/EIF3F/EIF3G/RPS2/RPS15/NCBP2/RPL29/RPS5/RPL17/RPL36/RACK1/RPS7/RPL22/RPL8/MTOR/RPS11/RPL23/RPLP0/RPL34/RPS16/RPS18/RPS27A/RPL19/RPS10/RPL9/RBM4/RPL18/RPL24/RPS12/RPS27/RPL5/RPL14/RPS13/RPS4X/RPL26/RPL23A/RPL27A/RPS15A/RPL11/RPS3/RPL31/EIF2B4/RPL35A/RPS25/EIF2B5/RPS3A/RPL32/RPLP1/RPL13A/RPL3/EEF1D/EIF3B/RPL10A/RPL12/RPS20/RPL7/RPL13/RPL10/RPS1…
GOMF_CATALYTIC_ACTIVITY_ACTING_ON_RNA	GOMF_CATALYTIC_ACTIVITY_ACTING_ON_RNA	GOMF_CATALYTIC_ACTIVITY_ACTING_ON_RNA	412	-0.2911	-1.50551	1.84248e-05	0.000187603	0.000113905	5383	tags=30%, list=20%, signal=24%	TDRD12/EXOSC6/AARS2/NAT10/DDX6/NSUN4/RNASEH2A/PAN3/POLR2K/POLR1B/TRMT11/PIWIL2/PUS1/SARS2/METTL14/EARS2/NARS2/DROSHA/DHX38/QTRT2/TOE1/TSEN2/POLR3C/DDX47/DHX35/OSGEP/ELAC1/TOP3B/ANGEL1/ADAT1/DDX31/SLFN13/RPP38/SEPSECS/YARS2/POLR2F/YTHDC2/TGS1/TRMT13/METTL5/QRSL1/DIS3L2/TYW1/POLR2I/PSTK/ENDOV/TYW1B/RNASEH1/SLFN5/GTPBP3/MTO1/FBL/SMG6/EXOSC3/TRMT2A/DALRD3/ERN1/CNOT2/LRRC47/DDX20/ADARB1/RPUSD4/DDX27/R…
GOBP_REGULATION_OF_MRNA_METABOLIC_PROCESS	GOBP_REGULATION_OF_MRNA_METABOLIC_PROCESS	GOBP_REGULATION_OF_MRNA_METABOLIC_PROCESS	328	-0.251891	-1.271	0.0159554	0.0485754	0.0294929	5211	tags=27%, list=19%, signal=22%	FASTKD2/PAN3/DYRK1A/GIGYF2/HNRNPA1/CDK11A/FASTKD3/PIWIL2/METTL14/CPEB1/HNRNPU/MIR625/SRSF2/CELF4/RBFOX3/SLIRP/WDR77/IWS1/RBMX/CELF1/SFSWAP/RBM25/NCBP2/DIS3L2/ZBTB7A/CNOT9/ZC3HAV1/TENT4A/ACIN1/MIR26B/KHDRBS2/TIAL1/CNOT2/MIR191/PRR5L/SMG1/ANGEL2/SNRPD3/LSM7/PUM2/SMG9/ARGLU1/RBM4/AKT1/CNOT6L/TNRC6A/SRSF3/PCBP4/METTL16/RBM33/SNRNP200/HNRNPAB/EIF4ENIF1/SECISBP2/DDX17/CNOT4/TBRG4/DCP1B/PNN/PTCD2/RBPMS/…
GOMF_MRNA_BINDING	GOMF_MRNA_BINDING	GOMF_MRNA_BINDING	366	-0.240838	-1.23034	0.0161868	0.0491153	0.0298208	4814	tags=25%, list=18%, signal=21%	SSB/PIWIL2/METTL14/CPEB1/HNRNPU/MIR625/SRSF2/CELF4/RBFOX3/SLIRP/ANGEL1/NXF1/RBMX/RBMS3/RPS2/CELF1/MIR573/RBM25/NCBP2/LSM8/PCBP2/MIR425/PUM3/RPS5/MECP2/MIR26B/KHDRBS2/PABPC4/HNRNPA1L2/TIAL1/DDX20/MIR191/ILF3/RPS7/ADARB1/ESRP2/ANGEL2/JRK/PUM2/GPATCH8/SPEN/RBM4/RPL24/MIR32/SRSF3/LINC01145/SRRM2/PCBP4/DXO/RPL5/RPS13/RPL26/DDX39B/HNRNPAB/EIF4ENIF1/SECISBP2/EXOSC7/EXOSC8/DDX17/DCP1B/RPS3/RBPMS/RSL1D1/F…

## Sheet: S9
99 % Credibe Set
SNP	BF	COORDINATES	CAD_BETA	COVID19_BETA	CAD_SE	COVID19_SE
rs7515509	0.999974	1_77695983_78192445	0.0208071	0.062296	0.00511049	0.0089243
rs2076308	0.0430057	6_50541667_51041569	0.0311323	0.035268	0.00531605	0.011276
rs2206277	0.785662	6_50541667_51041569	0.0317058	0.039263	0.00531209	0.010329
rs4715207	0.0344533	6_50541667_51041569	0.0281415	0.044262	0.00550784	0.010549
rs62405438	0.0168984	6_50541667_51041569	0.0273636	0.044381	0.00550342	0.010592
rs72892910	0.00318	6_50541667_51041569	0.0264492	0.043475	0.00558675	0.010713
rs734597	0.0033053	6_50541667_51041569	0.0259594	0.044164	0.00551529	0.010768
rs62407779	0.00282045	6_50541667_51041569	0.0258106	0.043959	0.0055037	0.010767
rs12524834	0.00266173	6_50541667_51041569	0.025695	0.044028	0.00550032	0.010766
rs4715210	0.0250255	6_50541667_51041569	0.0285115	0.044738	0.00562088	0.010768
rs3857596	0.00266964	6_50541667_51041569	0.0258339	0.043741	0.00550138	0.010768
rs62407804	0.0717138	6_50541667_51041569	0.0269385	0.052742	0.00557366	0.01133
rs8192330	0.0213013	8_21773384_22270797	0.0658555	-0.099952	0.0105843	0.019467
rs73225842	0.00458129	8_21773384_22270797	0.0775972	-0.084312	0.0114408	0.021323
rs146822751	0.0114614	8_21773384_22270797	0.077656	-0.081665	0.0111908	0.020811
rs73225847	0.0137259	8_21773384_22270797	0.0775952	-0.082929	0.0111977	0.020798
rs150522134	0.00982997	8_21773384_22270797	0.0780779	-0.0892	0.0112	0.023473
rs116825679	0.0919119	8_21773384_22270797	0.0783814	-0.08513	0.0111415	0.019878
rs73225850	0.0139447	8_21773384_22270797	0.0779377	-0.081644	0.0111854	0.020807
rs73225851	0.0105981	8_21773384_22270797	0.0774953	-0.081848	0.0111886	0.020843
rs73225852	0.0120451	8_21773384_22270797	0.0775842	-0.082467	0.0111985	0.020845
rs56408342	0.754442	8_21773384_22270797	0.0788755	-0.089614	0.0110755	0.019367
rs73225855	0.0117195	8_21773384_22270797	0.0771899	-0.083742	0.0112027	0.020857
rs73225856	0.0124164	8_21773384_22270797	0.0771942	-0.084031	0.0112027	0.020857
rs73225858	0.0131731	8_21773384_22270797	0.0770174	-0.084709	0.0111967	0.02084
rs73225862	0.00537106	8_21773384_22270797	0.0766482	-0.081194	0.0112045	0.020804
rs73225863	0.00361413	8_21773384_22270797	0.0767992	-0.082911	0.0113775	0.020969
rs550057	0.999999	9_135792780_136542354	0.0427311	0.093044	0.00500338	0.0046748
rs12958355	0.00510989	18_19748905_20248798	-0.0332918	-0.01867	0.00444568	0.0044378
rs16967171	0.472746	18_19748905_20248798	0.0390779	0.054608	0.00523073	0.010928
rs12458651	0.00807021	18_19748905_20248798	0.0347249	0.047386	0.00494295	0.0097534
rs7228667	0.00767241	18_19748905_20248798	0.0346427	0.047332	0.00493995	0.009726
rs12604235	0.00695304	18_19748905_20248798	0.0348419	0.04672	0.00494144	0.0097541
rs4800403	0.402031	18_19748905_20248798	0.0377667	0.054366	0.00520374	0.01029
rs4239427	0.0176461	18_19748905_20248798	0.0351934	0.04763	0.00494858	0.0097332
rs4800405	0.0084004	18_19748905_20248798	0.0349383	0.047069	0.00495241	0.0097593
rs9958347	0.00680083	18_19748905_20248798	0.0348708	0.046998	0.00496444	0.0097429
rs36204276	0.0140025	18_19748905_20248798	0.0392004	0.067816	0.00525499	0.016288
rs28539344	0.00629379	18_19748905_20248798	0.0347999	0.04714	0.00497	0.0097402
rs28372459	0.00656138	18_19748905_20248798	0.0348368	0.047151	0.00497118	0.0097421
rs9950280	0.00549491	18_19748905_20248798	0.0349143	0.046723	0.0049773	0.0097493
rs11081933	0.00660259	18_19748905_20248798	0.0349176	0.046993	0.00497784	0.0097268
rs68149457	0.00368688	18_19748905_20248798	0.0348776	0.04784	0.00497855	0.010149
rs12456453	0.00592614	18_19748905_20248798	0.0355636	0.046055	0.00496824	0.010043
rs3813126	0.00786976	18_19748905_20248798	0.0355118	0.046751	0.00496562	0.010037
